# Supplementary material for: Di-μ-sulfato-bis­[diaqua­(1H-imidazo[4,5-f][1,10]phenanthroline)iron(II)] dihydrate
Source: Acta Crystallogr Sect E Struct Rep Online. 2010 Aug 18;66(Pt 9):m1129–30. doi: 10.1107/S1600536810032496 (PMC3007828; doi:10.1107/S1600536810032496)
Supplement: Supplementary file 1 [file e-66-m1129-sup1.cif]

##############################################################################
###                                                                        ###
###        Electronic paper (Acta Crystallographica Section E)             ###
###                                                                        ###
##############################################################################
#                                                                            #
# This CIF contains the data in a paper accepted for publication in Acta     #
# Crystallographica Section E. It conforms to the requirements of Notes      #
# for Authors for Section E, and has been peer reviewed under the auspices   #
# of the IUCr Commission on Journals.                                        #
#                                                                            #
# Full details of the Crystallographic Information File format               #
# are given in the paper "The Crystallographic Information File (CIF):       #
# a New Standard Archive File for Crystallography" by S. R. Hall, F. H.      #
# Allen and I. D. Brown [Acta Cryst. (1991), A47, 655-685].                  #
#                                                                            #
# The current version of the core CIF dictionary is obtainable from          #
# ftp://ftp.iucr.org/pub/cif_core.dic. The current version number is 2.4.    #
#                                                                            #
# Software is freely available for graphical display of the structure(s) in  #
# this CIF.  For information consult the CIF home page http://www.iucr.org/  #
# cif/home.html                                                              #
#                                                                            #
# This file may be used for bona fide research purposes within the           #
# scientific community so long as proper attribution is given to the journal # 
# article from which it was obtained.                                        #
#                                                                            #
##############################################################################
                                             
data_global
_journal_date_recd_electronic     2010-08-01
_journal_date_accepted     2010-08-12
_journal_name_full     'Acta Crystallographica, Section E'
_journal_year     2010
_journal_volume     66
_journal_issue      9
_journal_page_first     m1129
_journal_page_last     m1130
_journal_paper_category     QM
_journal_coeditor_code     XU5012
loop_
    _publ_contact_author_name
    _publ_contact_author_address
    _publ_contact_author_email
    'Shen Lin'
;
College of Chemistry and Materials Science,
Fujian Normal University,
Fuzhou, Fujian 350007,
People's Republic of China
;
 shenlin@fjnu.edu.cn
    'Ming-Xing Yang'
;
College of Chemistry and Materials Science,
Fujian Normal University,
Fuzhou, Fujian 350007,
People's Republic of China
;
 mx_zn@163.com
_publ_contact_author_fax     '+86-591-83531762'
_publ_contact_author_phone     '86 591 22868188'
_publ_section_title
;\
Di-\m-sulfato-bis[diaqua(1<i>H</i>-imidazo[4,5-<i>f</i>][1,10]phenanthroline)\
iron(II)] dihydrate
;
loop_
    _publ_author_name
    _publ_author_address
    'Ming-Xing Yang'
;
College of Chemistry and Materials Science,
Fujian Normal University,
Fuzhou 350007,
People's Republic of China
and
State Key Laboratory of Structural Chemistry,
Fujian Institute of Research on the Structure of Matter
The Chinese Academy of Science
Fuzhou 350002,
People's Republic of China
;
    'Shen Lin'
;
College of Chemistry and Materials Science,
Fujian Normal University,
Fuzhou 350007,
People's Republic of China
and
State Key Laboratory of Structural Chemistry,
Fujian Institute of Research on the Structure of Matter
The Chinese Academy of Science
Fuzhou 350002,
People's Republic of China
;
    'Hui-Ying Shen'
;
College of Chemistry and Materials Science,
Fujian Normal University,
Fuzhou Fujian 350007,
People's Republic of China
;
    'Li-Juan Chen'
;
College of Chemistry and Materials Science,
Fujian Normal University,
Fuzhou 350007,
People's Republic of China
and
State Key Laboratory of Structural Chemistry,
Fujian Institute of Research on the Structure of Matter
The Chinese Academy of Science
Fuzhou 350002,
People's Republic of China
;
data_I
_chemical_name_systematic
;
Di-\m-sulfato-bis[diaqua(1<i>H</i>-imidazo[4,5-
<i>f</i>][1,10]phenanthroline)iron(II)] dihydrate
;
_chemical_formula_moiety     'C26 H24 Fe2 N8 O12 S2, 2(H2 O)'
_chemical_formula_sum     'C26 H28 Fe2 N8 O14 S2'
_chemical_formula_iupac     '[Fe2 (S O4)2 (C13 H8 N4)2 (H2 O)4], 2H2 O'
_chemical_formula_weight     852.38
_chemical_melting_point     ?
_symmetry_cell_setting     monoclinic
_symmetry_space_group_name_H-M     'P 21/c'
_symmetry_space_group_name_Hall     '-P 2ybc'
loop_
    _symmetry_equiv_pos_as_xyz
    'x, y, z'
    '-x, y+1/2, -z+1/2'
    '-x, -y, -z'
    'x, -y-1/2, z-1/2'
_cell_length_a     10.2879(9)
_cell_length_b     9.0738(8)
_cell_length_c     17.0089(16)
_cell_angle_alpha     90.00
_cell_angle_beta     98.892(5)
_cell_angle_gamma     90.00
_cell_volume     1568.7(2)
_cell_formula_units_Z     2
_cell_measurement_reflns_used     3717
_cell_measurement_theta_min     3.0069
_cell_measurement_theta_max     27.4797
_cell_measurement_temperature     293(2)
_exptl_crystal_description     prism
_exptl_crystal_colour     yellow
_exptl_crystal_size_max     0.20
_exptl_crystal_size_mid     0.20
_exptl_crystal_size_min     0.10
_exptl_crystal_density_diffrn     1.805
_exptl_crystal_density_meas     ?
_exptl_crystal_density_method     'not measured'
_exptl_crystal_F_000     872
_exptl_absorpt_coefficient_mu     1.144
_exptl_absorpt_correction_type     multi-scan
_exptl_absorpt_process_details     '(CrystalClear; Rigaku, 2002)'
_exptl_absorpt_correction_T_min     0.6733
_exptl_absorpt_correction_T_max     1.0000
_exptl_special_details
;
;
_diffrn_ambient_temperature     293(2)
_diffrn_radiation_type     MoK\a
_diffrn_radiation_wavelength     0.71073
_diffrn_radiation_source     'fine-focus sealed tube'
_diffrn_radiation_monochromator     graphite
_diffrn_measurement_device_type     'Rigaku Mercury CCD'
_diffrn_measurement_method     '\w scan'
_diffrn_detector_area_resol_mean     14.6306
_diffrn_reflns_number     11834
_diffrn_reflns_av_R_equivalents     0.0404
_diffrn_reflns_av_sigmaI/netI     0.0367
_diffrn_reflns_theta_min     2.55
_diffrn_reflns_theta_max     27.48
_diffrn_reflns_theta_full     27.48
_diffrn_measured_fraction_theta_max     0.974
_diffrn_measured_fraction_theta_full     0.974
_diffrn_reflns_limit_h_min     -13
_diffrn_reflns_limit_h_max     13
_diffrn_reflns_limit_k_min     -11
_diffrn_reflns_limit_k_max     11
_diffrn_reflns_limit_l_min     -22
_diffrn_reflns_limit_l_max     21
_diffrn_standards_number     0
_diffrn_standards_interval_count     ?
_diffrn_standards_interval_time     ?
_diffrn_standards_decay_%     ?
_refine_special_details
;
 Refinement of F^2^ against ALL reflections.  The weighted R-factor wR and
 goodness of fit S are based on F^2^, conventional R-factors R are based
 on F, with F set to zero for negative F^2^. The threshold expression of
 F^2^ > 2sigma(F^2^) is used only for calculating R-factors(gt) etc. and is
 not relevant to the choice of reflections for refinement.  R-factors based
 on F^2^ are statistically about twice as large as those based on F, and R-
 factors based on ALL data will be even larger.
;
_reflns_number_total     3500
_reflns_number_gt     2884
_reflns_threshold_expression     I>2\s(I)
_refine_ls_structure_factor_coef     Fsqd
_refine_ls_matrix_type     full
_refine_ls_R_factor_all     0.0526
_refine_ls_R_factor_gt     0.0398
_refine_ls_wR_factor_gt     0.0919
_refine_ls_wR_factor_ref     0.0987
_refine_ls_goodness_of_fit_ref     1.052
_refine_ls_restrained_S_all     1.051
_refine_ls_number_reflns     3500
_refine_ls_number_parameters     259
_refine_ls_number_restraints     9
_refine_ls_hydrogen_treatment     mixed
_refine_ls_weighting_scheme     calc
_refine_ls_weighting_details
         'calc w=1/[\s^2^(Fo^2^)+(0.0483P)^2^+0.6512P] where P=(Fo^2^+2Fc^2^)/3'
_atom_sites_solution_hydrogens     geom
_atom_sites_solution_primary     direct
_atom_sites_solution_secondary     difmap
_refine_ls_shift/su_max     0.001
_refine_ls_shift/su_mean     0.000
_refine_diff_density_max     0.444
_refine_diff_density_min     -0.471
_refine_ls_extinction_method     none
_refine_ls_extinction_coef     ?
loop_
    _atom_type_symbol
    _atom_type_description
    _atom_type_scat_dispersion_real
    _atom_type_scat_dispersion_imag
    _atom_type_scat_source
    'C' 'C' 0.0033 0.0016
                         'International Tables Vol C Tables 4.2.6.8 and 6.1.1.4'
    'H' 'H' 0.0000 0.0000
                         'International Tables Vol C Tables 4.2.6.8 and 6.1.1.4'
    'N' 'N' 0.0061 0.0033
                         'International Tables Vol C Tables 4.2.6.8 and 6.1.1.4'
    'O' 'O' 0.0106 0.0060
                         'International Tables Vol C Tables 4.2.6.8 and 6.1.1.4'
    'S' 'S' 0.1246 0.1234
                         'International Tables Vol C Tables 4.2.6.8 and 6.1.1.4'
    'Fe' 'Fe' 0.3463 0.8444
                         'International Tables Vol C Tables 4.2.6.8 and 6.1.1.4'
_computing_data_collection     'CrystalClear (Rigaku, 2002)'
_computing_cell_refinement     'CrystalClear (Rigaku, 2002)'
_computing_data_reduction     'CrystalClear (Rigaku, 2002)'
_computing_structure_solution     'SHELXS97 (Sheldrick, 2008)'
_computing_structure_refinement     'SHELXL97 (Sheldrick, 2008'
_computing_molecular_graphics     'SHELXTL (Sheldrick, 2008)'
_computing_publication_material     'SHELXTL (Sheldrick, 2008)'
loop_
    _atom_site_type_symbol
    _atom_site_label
    _atom_site_fract_x
    _atom_site_fract_y
    _atom_site_fract_z
    _atom_site_U_iso_or_equiv
    _atom_site_adp_type
    _atom_site_calc_flag
    _atom_site_refinement_flags
    _atom_site_occupancy
    _atom_site_disorder_assembly
    _atom_site_disorder_group
    Fe Fe1 0.31610(3) 0.68065(4) -0.03898(2) 0.02489(13) Uani d . 1 . .
    S S1 0.53353(6) 0.60216(6) 0.11438(4) 0.02472(16) Uani d . 1 . .
    O O1 0.46200(17) 0.71051(18) 0.05947(11) 0.0298(4) Uani d . 1 . .
    O O2 0.63573(18) 0.53106(19) 0.07634(12) 0.0348(4) Uani d . 1 . .
    O O3 0.44027(17) 0.48994(19) 0.13588(11) 0.0314(4) Uani d . 1 . .
    O O4 0.5938(2) 0.6791(2) 0.18664(12) 0.0402(5) Uani d . 1 . .
    O O5 0.20448(19) 0.5633(2) 0.04180(11) 0.0347(4) Uani d D 1 . .
    O O6 0.4329(2) 0.7669(2) -0.11949(14) 0.0465(5) Uani d D 1 . .
    O O7 0.4090(4) 1.0134(3) -0.20216(16) 0.0697(8) Uani d D 1 . .
    N N1 0.2437(2) 0.9048(2) -0.03242(12) 0.0256(5) Uani d . 1 . .
    N N2 0.1277(2) 0.6775(2) -0.11677(12) 0.0261(5) Uani d . 1 . .
    N N3 -0.1442(2) 1.2057(2) -0.13981(14) 0.0339(5) Uani d . 1 . .
    N N4 -0.2454(2) 1.0126(2) -0.20243(13) 0.0329(5) Uani d . 1 . .
    H H4B -0.3055 0.9614 -0.2308 0.040 Uiso calc R 1 . .
    C C1 0.3070(2) 1.0173(3) 0.00618(16) 0.0297(6) Uani d . 1 . .
    H H1A 0.3891 1.0002 0.0362 0.036 Uiso calc R 1 . .
    C C2 0.2562(3) 1.1597(3) 0.00372(17) 0.0333(6) Uani d . 1 . .
    H H2B 0.3047 1.2358 0.0307 0.040 Uiso calc R 1 . .
    C C3 0.1336(3) 1.1870(3) -0.03888(16) 0.0301(6) Uani d . 1 . .
    H H3C 0.0971 1.2809 -0.0399 0.036 Uiso calc R 1 . .
    C C4 0.0648(2) 1.0710(3) -0.08061(15) 0.0252(5) Uani d . 1 . .
    C C5 -0.0639(2) 1.0827(3) -0.12661(15) 0.0265(5) Uani d . 1 . .
    C C6 -0.1251(2) 0.9628(3) -0.16564(14) 0.0264(5) Uani d . 1 . .
    C C7 -0.0665(2) 0.8197(3) -0.16491(14) 0.0244(5) Uani d . 1 . .
    C C8 -0.1246(3) 0.6951(3) -0.20433(16) 0.0324(6) Uani d . 1 . .
    H H8A -0.2079 0.7007 -0.2345 0.039 Uiso calc R 1 . .
    C C9 -0.0566(3) 0.5653(3) -0.19772(17) 0.0339(6) Uani d . 1 . .
    H H9A -0.0940 0.4804 -0.2222 0.041 Uiso calc R 1 . .
    C C10 0.0698(3) 0.5616(3) -0.15377(16) 0.0307(6) Uani d . 1 . .
    H H10A 0.1156 0.4728 -0.1504 0.037 Uiso calc R 1 . .
    C C11 0.0604(2) 0.8071(3) -0.12085(14) 0.0235(5) Uani d . 1 . .
    C C12 0.1247(2) 0.9309(2) -0.07685(14) 0.0225(5) Uani d . 1 . .
    C C13 -0.2508(3) 1.1563(3) -0.18553(17) 0.0373(7) Uani d . 1 . .
    H H13A -0.3226 1.2156 -0.2042 0.045 Uiso calc R 1 . .
    H H2 0.266(2) 0.521(3) 0.0720(16) 0.061(11) Uiso d D 1 . .
    H H3 0.484(3) 0.705(2) -0.1358(18) 0.045(9) Uiso d D 1 . .
    H H1 0.165(4) 0.631(4) 0.064(2) 0.113(19) Uiso d D 1 . .
    H H5 0.410(4) 1.1018(18) -0.187(2) 0.087(15) Uiso d D 1 . .
    H H4 0.425(4) 0.847(2) -0.145(2) 0.085(14) Uiso d D 1 . .
    H H6 0.413(4) 1.001(4) -0.2509(9) 0.080(14) Uiso d D 1 . .
loop_
    _atom_site_aniso_label
    _atom_site_aniso_U_11
    _atom_site_aniso_U_22
    _atom_site_aniso_U_33
    _atom_site_aniso_U_12
    _atom_site_aniso_U_13
    _atom_site_aniso_U_23
    Fe1 0.0230(2) 0.02412(19) 0.0261(2) 0.00472(14) -0.00072(15) 0.00128(14)
    S1 0.0243(3) 0.0228(3) 0.0247(3) 0.0051(2) -0.0034(2) -0.0018(2)
    O1 0.0280(9) 0.0261(8) 0.0323(10) 0.0032(7) -0.0052(8) 0.0037(7)
    O2 0.0306(10) 0.0254(8) 0.0496(12) 0.0044(8) 0.0099(9) -0.0017(9)
    O3 0.0305(9) 0.0295(9) 0.0342(10) 0.0033(8) 0.0046(8) 0.0048(8)
    O4 0.0499(12) 0.0330(10) 0.0315(10) 0.0058(9) -0.0135(9) -0.0075(8)
    O5 0.0322(10) 0.0370(10) 0.0345(11) 0.0040(9) 0.0038(9) 0.0017(9)
    O6 0.0586(14) 0.0318(10) 0.0556(14) 0.0146(10) 0.0291(12) 0.0116(10)
    O7 0.137(3) 0.0325(12) 0.0432(15) 0.0165(15) 0.0272(17) 0.0078(11)
    N1 0.0226(10) 0.0277(10) 0.0254(11) 0.0019(8) 0.0008(9) -0.0009(9)
    N2 0.0263(10) 0.0248(10) 0.0258(11) 0.0028(8) 0.0000(9) -0.0003(9)
    N3 0.0335(12) 0.0325(11) 0.0342(13) 0.0094(10) 0.0004(10) 0.0014(10)
    N4 0.0255(11) 0.0399(12) 0.0304(12) 0.0024(10) -0.0050(9) -0.0004(10)
    C1 0.0215(12) 0.0322(13) 0.0331(14) -0.0005(10) -0.0023(11) -0.0029(11)
    C2 0.0327(14) 0.0277(12) 0.0380(15) -0.0059(11) 0.0006(12) -0.0045(12)
    C3 0.0341(14) 0.0225(11) 0.0332(14) 0.0016(10) 0.0037(12) -0.0001(10)
    C4 0.0258(12) 0.0255(11) 0.0241(12) 0.0031(10) 0.0035(10) 0.0017(10)
    C5 0.0278(12) 0.0257(12) 0.0254(13) 0.0066(10) 0.0020(10) 0.0020(10)
    C6 0.0227(12) 0.0337(13) 0.0220(12) 0.0049(10) 0.0013(10) 0.0013(10)
    C7 0.0231(12) 0.0268(12) 0.0230(12) 0.0024(10) 0.0027(10) 0.0000(10)
    C8 0.0245(12) 0.0376(14) 0.0330(15) -0.0006(11) -0.0020(11) -0.0037(11)
    C9 0.0359(14) 0.0303(13) 0.0349(15) -0.0052(12) 0.0034(12) -0.0071(11)
    C10 0.0336(14) 0.0247(11) 0.0333(14) 0.0024(11) 0.0037(12) -0.0009(11)
    C11 0.0227(11) 0.0260(11) 0.0219(12) 0.0025(10) 0.0036(10) 0.0003(9)
    C12 0.0219(11) 0.0229(11) 0.0225(12) 0.0031(9) 0.0027(10) -0.0004(9)
    C13 0.0344(15) 0.0424(15) 0.0325(15) 0.0172(12) -0.0027(12) 0.0040(12)
_geom_special_details
;
 All esds (except the esd in the dihedral angle between two l.s. planes)
 are estimated using the full covariance matrix.  The cell esds are taken
 into account individually in the estimation of esds in distances, angles
 and torsion angles; correlations between esds in cell parameters are only
 used when they are defined by crystal symmetry.  An approximate (isotropic)
 treatment of cell esds is used for estimating esds involving l.s. planes.
;
loop_
    _geom_bond_atom_site_label_1
    _geom_bond_atom_site_label_2
    _geom_bond_site_symmetry_2
    _geom_bond_distance
    _geom_bond_publ_flag
    Fe1 N1 . 2.175(2) yes
    Fe1 N2 . 2.172(2) yes
    Fe1 O1 . 2.0865(17) yes
    Fe1 O2 3_665 2.1065(18) yes
    Fe1 O5 . 2.197(2) yes
    Fe1 O6 . 2.108(2) yes
    S1 O4 . 1.4649(18) ?
    S1 O2 . 1.4665(19) ?
    S1 O1 . 1.4723(17) ?
    S1 O3 . 1.4831(19) ?
    O5 H2 . 0.84(2) ?
    O5 H1 . 0.86(4) ?
    O6 H3 . 0.84(3) ?
    O6 H4 . 0.84(2) ?
    O7 H5 . 0.842(19) ?
    O7 H6 . 0.844(18) ?
    N1 C1 . 1.329(3) ?
    N1 C12 . 1.356(3) ?
    N2 C10 . 1.320(3) ?
    N2 C11 . 1.361(3) ?
    N3 C13 . 1.320(4) ?
    N3 C5 . 1.387(3) ?
    N4 C13 . 1.338(4) ?
    N4 C6 . 1.373(3) ?
    N4 H4B . 0.8600 ?
    C1 C2 . 1.392(4) ?
    C1 H1A . 0.9300 ?
    C2 C3 . 1.377(4) ?
    C2 H2B . 0.9300 ?
    C3 C4 . 1.399(3) ?
    C3 H3C . 0.9300 ?
    C4 C12 . 1.411(3) ?
    C4 C5 . 1.433(3) ?
    C5 C6 . 1.375(3) ?
    C6 C7 . 1.431(3) ?
    C7 C8 . 1.400(3) ?
    C7 C11 . 1.405(3) ?
    C8 C9 . 1.366(4) ?
    C8 H8A . 0.9300 ?
    C9 C10 . 1.397(4) ?
    C9 H9A . 0.9300 ?
    C10 H10A . 0.9300 ?
    C11 C12 . 1.452(3) ?
    C13 H13A . 0.9300 ?
loop_
    _geom_angle_atom_site_label_1
    _geom_angle_atom_site_label_2
    _geom_angle_atom_site_label_3
    _geom_angle_site_symmetry_1
    _geom_angle_site_symmetry_3
    _geom_angle
    _geom_angle_publ_flag
    O1 Fe1 O2 . 3_665 100.77(7) no
    O1 Fe1 O6 . . 93.52(9) no
    O2 Fe1 O6 3_665 . 87.60(8) no
    O1 Fe1 N2 . . 162.62(8) no
    O2 Fe1 N2 3_665 . 91.93(7) no
    O6 Fe1 N2 . . 98.86(9) no
    O1 Fe1 N1 . . 92.70(7) no
    O2 Fe1 N1 3_665 . 165.19(8) no
    O6 Fe1 N1 . . 85.43(8) no
    N2 Fe1 N1 . . 76.29(7) no
    O1 Fe1 O5 . . 86.66(7) no
    O2 Fe1 O5 3_665 . 85.22(8) no
    O6 Fe1 O5 . . 172.72(8) no
    N2 Fe1 O5 . . 82.59(8) no
    N1 Fe1 O5 . . 101.83(8) no
    O4 S1 O2 . . 109.92(12) ?
    O4 S1 O1 . . 108.61(10) ?
    O2 S1 O1 . . 109.63(11) ?
    O4 S1 O3 . . 109.03(12) ?
    O2 S1 O3 . . 110.00(11) ?
    O1 S1 O3 . . 109.62(10) ?
    S1 O1 Fe1 . . 130.50(11) ?
    S1 O2 Fe1 . 3_665 138.81(12) ?
    Fe1 O5 H2 . . 100(2) ?
    Fe1 O5 H1 . . 105(3) ?
    H2 O5 H1 . . 114.9(18) ?
    Fe1 O6 H3 . . 114.5(19) ?
    Fe1 O6 H4 . . 129(2) ?
    H3 O6 H4 . . 114.8(17) ?
    H5 O7 H6 . . 115.9(18) ?
    C1 N1 C12 . . 118.2(2) ?
    C1 N1 Fe1 . . 126.73(16) ?
    C12 N1 Fe1 . . 114.93(15) ?
    C10 N2 C11 . . 118.4(2) ?
    C10 N2 Fe1 . . 126.54(16) ?
    C11 N2 Fe1 . . 114.76(15) ?
    C13 N3 C5 . . 104.0(2) ?
    C13 N4 C6 . . 106.7(2) ?
    C13 N4 H4B . . 126.7 ?
    C6 N4 H4B . . 126.7 ?
    N1 C1 C2 . . 123.0(2) ?
    N1 C1 H1A . . 118.5 ?
    C2 C1 H1A . . 118.5 ?
    C3 C2 C1 . . 119.5(2) ?
    C3 C2 H2B . . 120.3 ?
    C1 C2 H2B . . 120.3 ?
    C2 C3 C4 . . 118.8(2) ?
    C2 C3 H3C . . 120.6 ?
    C4 C3 H3C . . 120.6 ?
    C3 C4 C12 . . 118.1(2) ?
    C3 C4 C5 . . 125.0(2) ?
    C12 C4 C5 . . 116.9(2) ?
    C6 C5 N3 . . 110.0(2) ?
    C6 C5 C4 . . 121.4(2) ?
    N3 C5 C4 . . 128.7(2) ?
    N4 C6 C5 . . 105.8(2) ?
    N4 C6 C7 . . 130.6(2) ?
    C5 C6 C7 . . 123.5(2) ?
    C8 C7 C11 . . 118.8(2) ?
    C8 C7 C6 . . 125.5(2) ?
    C11 C7 C6 . . 115.7(2) ?
    C9 C8 C7 . . 118.8(2) ?
    C9 C8 H8A . . 120.6 ?
    C7 C8 H8A . . 120.6 ?
    C8 C9 C10 . . 119.2(2) ?
    C8 C9 H9A . . 120.4 ?
    C10 C9 H9A . . 120.4 ?
    N2 C10 C9 . . 123.4(2) ?
    N2 C10 H10A . . 118.3 ?
    C9 C10 H10A . . 118.3 ?
    N2 C11 C7 . . 121.4(2) ?
    N2 C11 C12 . . 117.0(2) ?
    C7 C11 C12 . . 121.6(2) ?
    N1 C12 C4 . . 122.2(2) ?
    N1 C12 C11 . . 116.9(2) ?
    C4 C12 C11 . . 120.8(2) ?
    N3 C13 N4 . . 113.5(2) ?
    N3 C13 H13A . . 123.2 ?
    N4 C13 H13A . . 123.2 ?
loop_
    _geom_torsion_atom_site_label_1
    _geom_torsion_atom_site_label_2
    _geom_torsion_atom_site_label_3
    _geom_torsion_atom_site_label_4
    _geom_torsion_site_symmetry_1
    _geom_torsion_site_symmetry_2
    _geom_torsion_site_symmetry_3
    _geom_torsion_site_symmetry_4
    _geom_torsion
    _geom_torsion_publ_flag
    O4 S1 O1 Fe1 . . . . -162.26(14) ?
    O2 S1 O1 Fe1 . . . . 77.62(16) ?
    O3 S1 O1 Fe1 . . . . -43.22(18) ?
    O2 Fe1 O1 S1 3_665 . . . -28.46(16) ?
    O6 Fe1 O1 S1 . . . . -116.68(15) ?
    N2 Fe1 O1 S1 . . . . 107.8(2) ?
    N1 Fe1 O1 S1 . . . . 157.73(15) ?
    O5 Fe1 O1 S1 . . . . 56.03(15) ?
    O4 S1 O2 Fe1 . . . 3_665 123.58(18) ?
    O1 S1 O2 Fe1 . . . 3_665 -117.10(18) ?
    O3 S1 O2 Fe1 . . . 3_665 3.5(2) ?
    O1 Fe1 N1 C1 . . . . 18.0(2) ?
    O2 Fe1 N1 C1 3_665 . . . -137.6(3) ?
    O6 Fe1 N1 C1 . . . . -75.3(2) ?
    N2 Fe1 N1 C1 . . . . -175.6(2) ?
    O5 Fe1 N1 C1 . . . . 105.1(2) ?
    O1 Fe1 N1 C12 . . . . -166.31(17) ?
    O2 Fe1 N1 C12 3_665 . . . 38.2(4) ?
    O6 Fe1 N1 C12 . . . . 100.37(18) ?
    N2 Fe1 N1 C12 . . . . 0.08(17) ?
    O5 Fe1 N1 C12 . . . . -79.15(18) ?
    O1 Fe1 N2 C10 . . . . -123.8(3) ?
    O2 Fe1 N2 C10 3_665 . . . 13.4(2) ?
    O6 Fe1 N2 C10 . . . . 101.3(2) ?
    N1 Fe1 N2 C10 . . . . -175.7(2) ?
    O5 Fe1 N2 C10 . . . . -71.5(2) ?
    O1 Fe1 N2 C11 . . . . 50.2(3) ?
    O2 Fe1 N2 C11 3_665 . . . -172.64(18) ?
    O6 Fe1 N2 C11 . . . . -84.77(19) ?
    N1 Fe1 N2 C11 . . . . -1.72(17) ?
    O5 Fe1 N2 C11 . . . . 102.43(18) ?
    C12 N1 C1 C2 . . . . 0.8(4) ?
    Fe1 N1 C1 C2 . . . . 176.3(2) ?
    N1 C1 C2 C3 . . . . 1.5(4) ?
    C1 C2 C3 C4 . . . . -1.8(4) ?
    C2 C3 C4 C12 . . . . 0.1(4) ?
    C2 C3 C4 C5 . . . . 179.3(3) ?
    C13 N3 C5 C6 . . . . 0.4(3) ?
    C13 N3 C5 C4 . . . . -179.8(3) ?
    C3 C4 C5 C6 . . . . -179.7(3) ?
    C12 C4 C5 C6 . . . . -0.5(4) ?
    C3 C4 C5 N3 . . . . 0.5(4) ?
    C12 C4 C5 N3 . . . . 179.7(3) ?
    C13 N4 C6 C5 . . . . 0.8(3) ?
    C13 N4 C6 C7 . . . . -178.7(3) ?
    N3 C5 C6 N4 . . . . -0.8(3) ?
    C4 C5 C6 N4 . . . . 179.4(2) ?
    N3 C5 C6 C7 . . . . 178.8(2) ?
    C4 C5 C6 C7 . . . . -1.0(4) ?
    N4 C6 C7 C8 . . . . 0.1(5) ?
    C5 C6 C7 C8 . . . . -179.4(3) ?
    N4 C6 C7 C11 . . . . 179.6(3) ?
    C5 C6 C7 C11 . . . . 0.2(4) ?
    C11 C7 C8 C9 . . . . 0.8(4) ?
    C6 C7 C8 C9 . . . . -179.6(3) ?
    C7 C8 C9 C10 . . . . -1.7(4) ?
    C11 N2 C10 C9 . . . . 0.7(4) ?
    Fe1 N2 C10 C9 . . . . 174.5(2) ?
    C8 C9 C10 N2 . . . . 1.0(4) ?
    C10 N2 C11 C7 . . . . -1.6(4) ?
    Fe1 N2 C11 C7 . . . . -176.12(19) ?
    C10 N2 C11 C12 . . . . 177.6(2) ?
    Fe1 N2 C11 C12 . . . . 3.1(3) ?
    C8 C7 C11 N2 . . . . 0.9(4) ?
    C6 C7 C11 N2 . . . . -178.7(2) ?
    C8 C7 C11 C12 . . . . -178.3(2) ?
    C6 C7 C11 C12 . . . . 2.1(4) ?
    C1 N1 C12 C4 . . . . -2.6(4) ?
    Fe1 N1 C12 C4 . . . . -178.72(19) ?
    C1 N1 C12 C11 . . . . 177.6(2) ?
    Fe1 N1 C12 C11 . . . . 1.5(3) ?
    C3 C4 C12 N1 . . . . 2.2(4) ?
    C5 C4 C12 N1 . . . . -177.0(2) ?
    C3 C4 C12 C11 . . . . -178.0(2) ?
    C5 C4 C12 C11 . . . . 2.7(4) ?
    N2 C11 C12 N1 . . . . -3.1(3) ?
    C7 C11 C12 N1 . . . . 176.1(2) ?
    N2 C11 C12 C4 . . . . 177.1(2) ?
    C7 C11 C12 C4 . . . . -3.7(4) ?
    C5 N3 C13 N4 . . . . 0.1(3) ?
    C6 N4 C13 N3 . . . . -0.6(3) ?
loop_
    _geom_hbond_atom_site_label_D
    _geom_hbond_atom_site_label_H
    _geom_hbond_atom_site_label_A
    _geom_hbond_site_symmetry_A
    _geom_hbond_distance_DH
    _geom_hbond_distance_HA
    _geom_hbond_distance_DA
    _geom_hbond_angle_DHA
    N4 H4B O4 4_475 0.86 2.05 2.891(3) 164
    O5 H1 N3 3_575 0.86(4) 2.00(4) 2.807(3) 157(4)
    O5 H2 O3 . 0.84(2) 1.97(2) 2.773(3) 159(2)
    O6 H3 O3 3_665 0.84(3) 1.93(2) 2.706(3) 152(3)
    O6 H4 O7 . 0.84(2) 1.79(2) 2.633(3) 178(4)
    O7 H5 O4 3_675 0.842(19) 1.988(16) 2.803(3) 163(3)
    O7 H6 O3 4_575 0.844(18) 1.990(19) 2.823(3) 169(3)
