# Supplementary material for: Di-μ-sulfato-bis­[diaqua­(1H-imidazo[4,5-f][1,10]phenanthroline)iron(II)] dihydrate
Source: Acta Crystallogr Sect E Struct Rep Online. 2010 Aug 18;66(Pt 9):m1129–30. doi: 10.1107/S1600536810032496 (PMC3007828; doi:10.1107/S1600536810032496)
Supplement: Supplementary file 2 [file e-66-m1129-Isup2.hkl]

# 
# h,k,l, Fc-squared, Fo-squared, sigma(Fo-squared) and status flag 
# 
data_I
_shelx_title ' d in P2(1)/c' 
_shelx_refln_list_code          4 
_shelx_F_calc_maximum      204.71 
_exptl_crystal_F_000       872.00 
_reflns_d_resolution_high  0.7700 
 
loop_ 
 _symmetry_equiv_pos_as_xyz 
 'x, y, z' 
 '-x, y+1/2, -z+1/2' 
 '-x, -y, -z' 
 'x, -y-1/2, z-1/2' 
 
_cell_length_a    10.2879 
_cell_length_b     9.0738 
_cell_length_c    17.0089 
_cell_angle_alpha  90.000 
_cell_angle_beta   98.892 
_cell_angle_gamma  90.000 
 
_shelx_F_squared_multiplier     1.000 
 
loop_ 
 _refln_index_h 
 _refln_index_k 
 _refln_index_l 
 _refln_F_squared_calc 
 _refln_F_squared_meas 
 _refln_F_squared_sigma 
 _refln_observed_status 
   2   0   0      201.44      199.71      9.68 o 
   3   0   0      399.46      414.47     14.82 o 
   4   0   0     1139.36     1258.31     23.13 o 
   5   0   0     9771.35    10072.23    109.13 o 
   6   0   0      942.43     1138.69     30.90 o 
   7   0   0      270.53      218.77     24.59 o 
   8   0   0     1828.27     1740.39     72.02 o 
   9   0   0     1042.77     1045.92     42.94 o 
  10   0   0      865.76      790.49     31.17 o 
  11   0   0     1236.48     1122.68     38.58 o 
  12   0   0      281.17      321.42     58.50 o 
  13   0   0      837.66      888.55     41.23 o 
   1   1   0    10843.86    10781.04     79.72 o 
   2   1   0     1044.37      905.68     11.59 o 
   3   1   0     1838.76     1682.99     16.88 o 
   4   1   0     2199.05     1884.11     19.61 o 
   5   1   0      377.03      330.98     16.22 o 
   6   1   0     1092.57      990.40     21.24 o 
   7   1   0     2114.69     2048.06     30.47 o 
   8   1   0       31.11       24.40      9.65 o 
   9   1   0      737.53      742.78     24.57 o 
  10   1   0     1134.35     1109.00     28.76 o 
  11   1   0       52.77       36.90     10.89 o 
  12   1   0      290.95      277.36     30.65 o 
  13   1   0       49.75       31.97     10.14 o 
   0   2   0      205.11      187.22     12.13 o 
   1   2   0       39.25       48.96      5.51 o 
   2   2   0      128.18      116.61      8.69 o 
   3   2   0       11.76       13.70      5.17 o 
   4   2   0      437.38      442.10     14.20 o 
   5   2   0     1984.50     1895.69     28.63 o 
   6   2   0     1635.19     1653.81     27.08 o 
   7   2   0     1283.23     1234.84     28.88 o 
   8   2   0      328.57      336.80     27.49 o 
   9   2   0      109.50      138.62     15.34 o 
  10   2   0       65.90       52.99     10.56 o 
  11   2   0      479.20      462.72     23.73 o 
  12   2   0       59.22       33.62      8.66 o 
  13   2   0       33.71       32.97     24.47 o 
   1   3   0       99.98      109.92      6.88 o 
   2   3   0     7865.30     7708.30     37.89 o 
   3   3   0     6137.28     6523.79     92.53 o 
   4   3   0      218.73      206.67     11.76 o 
   5   3   0      299.20      258.75     12.58 o 
   6   3   0     2555.16     2581.37     55.64 o 
   7   3   0     3464.45     3358.82     41.16 o 
   8   3   0      301.25      299.31     18.78 o 
   9   3   0      224.85      208.83     22.45 o 
  10   3   0      129.71      115.34     16.13 o 
  11   3   0       51.35       49.38     10.92 o 
  12   3   0      128.18      113.99     20.87 o 
   0   4   0     1284.15     1488.78     33.33 o 
   1   4   0      935.49     1040.17     19.64 o 
   2   4   0      100.88      134.64      9.49 o 
   3   4   0       52.24       46.46      9.67 o 
   4   4   0     1928.45     2054.16     41.73 o 
   5   4   0      680.57      644.12     21.77 o 
   6   4   0       47.26       28.49      8.22 o 
   7   4   0      206.18      190.78     16.29 o 
   8   4   0        0.42        9.77      6.13 o 
   9   4   0       37.10       28.52     12.83 o 
  10   4   0        7.07        3.80      7.00 o 
  11   4   0       11.26       14.64     10.80 o 
  12   4   0        0.43       16.94     16.82 o 
   1   5   0      465.45      424.01     13.00 o 
   2   5   0     1148.97     1089.75     28.42 o 
   3   5   0       85.78       92.05      9.13 o 
   4   5   0     3085.43     3082.91     75.15 o 
   5   5   0     1088.93     1069.28     25.33 o 
   6   5   0      212.04      235.82     18.57 o 
   7   5   0      471.46      489.98     18.77 o 
   8   5   0        6.02        3.84      6.99 o 
   9   5   0       61.78       49.96     12.93 o 
  10   5   0      108.40      105.56     34.29 o 
  11   5   0       27.86       -1.51     17.51 o 
   0   6   0     3503.12     3566.79     54.23 o 
   1   6   0      654.13      631.95     15.12 o 
   2   6   0     3577.40     3659.16     53.63 o 
   3   6   0     3156.47     3012.21     32.60 o 
   4   6   0      840.34      832.98     28.29 o 
   5   6   0      415.33      409.70     19.75 o 
   6   6   0      183.07      160.65     16.43 o 
   7   6   0     1054.26      999.78     30.18 o 
   8   6   0       68.43       55.05     18.29 o 
   9   6   0      143.52      128.36     22.97 o 
  10   6   0      137.34      122.71     22.84 o 
  11   6   0      485.46      521.44     38.34 o 
   1   7   0      348.75      371.79     14.33 o 
   2   7   0      301.70      320.44     16.15 o 
   3   7   0      562.27      515.64     17.03 o 
   4   7   0      554.69      578.01     22.68 o 
   5   7   0        4.71        0.99      5.33 o 
   6   7   0     1205.93     1204.93     44.12 o 
   7   7   0     2801.85     3012.03    174.15 o 
   8   7   0      575.08      616.21     28.36 o 
   9   7   0       49.10       60.03     24.07 o 
  10   7   0        3.84        7.88     17.32 o 
   0   8   0     4517.17     4452.94     52.26 o 
   1   8   0     1834.54     1870.67     29.56 o 
   2   8   0      316.23      298.25     15.93 o 
   3   8   0      472.04      543.08     20.12 o 
   4   8   0      765.59      680.79     25.22 o 
   5   8   0     1283.31     1216.26     31.14 o 
   6   8   0      233.36      256.87     21.39 o 
   7   8   0       84.38       51.33     12.85 o 
   8   8   0      351.31      398.09     42.44 o 
   9   8   0        0.75       -0.70     20.58 o 
   1   9   0     1031.98     1021.24     24.88 o 
   2   9   0      213.88      201.32     13.73 o 
   3   9   0       19.91       27.64      6.53 o 
   4   9   0      561.88      534.37     39.84 o 
   5   9   0      278.43      300.75     25.28 o 
   6   9   0       32.47       23.97     10.73 o 
   7   9   0      170.97      189.38     22.25 o 
   8   9   0        7.49       27.67     17.67 o 
   0  10   0     1358.97     1457.95     38.33 o 
   1  10   0      505.36      500.95     29.28 o 
   2  10   0      206.06      171.18     17.40 o 
   3  10   0      112.77       96.82     13.85 o 
   4  10   0       22.64       16.96      6.52 o 
   5  10   0      200.55      175.24     20.85 o 
   6  10   0       97.52       60.59     14.95 o 
   1  11   0      128.98      149.18     14.44 o 
   2  11   0       43.10       34.56      9.29 o 
   3  11   0      109.10      108.42     13.49 o 
   4  11   0       61.88       74.75     17.04 o 
 -13   1   1        0.54       10.94      9.42 o 
 -12   1   1        0.21        2.58      8.80 o 
 -11   1   1       58.06       34.98     11.26 o 
 -10   1   1      316.11      299.43     16.52 o 
  -9   1   1        1.95       10.75      8.37 o 
  -8   1   1      212.55      228.63     13.88 o 
  -7   1   1       87.04      103.75     10.35 o 
  -6   1   1     3427.09     3629.16     60.30 o 
  -5   1   1       68.57      138.84     11.74 o 
  -4   1   1      772.60      891.22     21.85 o 
  -3   1   1      424.18      464.20     15.12 o 
  -2   1   1      493.79      449.33      9.58 o 
  -1   1   1    22341.90    21905.91    114.29 o 
   0   1   1     1062.64     1072.33      6.40 o 
   1   1   1     3898.13     3836.38     28.14 o 
   2   1   1     2078.37     1990.94     31.94 o 
   3   1   1      957.65      926.63     18.14 o 
   4   1   1      581.46      505.74     15.69 o 
   5   1   1       12.32       29.88      6.99 o 
   6   1   1      834.14      876.67     18.92 o 
   7   1   1      124.02      137.61     12.28 o 
   8   1   1     1807.39     1746.96     39.37 o 
   9   1   1     1279.22     1165.68     41.53 o 
  10   1   1        2.41        9.51      7.37 o 
  11   1   1      180.61      184.00     16.36 o 
  12   1   1      447.48      442.97     22.08 o 
  13   1   1      220.70      253.73     18.96 o 
 -13   2   1        2.07        4.35      8.99 o 
 -12   2   1        2.82       13.35     11.05 o 
 -11   2   1      142.04      154.44     17.99 o 
 -10   2   1      708.83      685.16     27.12 o 
  -9   2   1     2072.35     2096.64     40.57 o 
  -8   2   1       20.67       19.90      7.43 o 
  -7   2   1     1005.60      924.40     20.31 o 
  -6   2   1      226.03      207.10     11.36 o 
  -5   2   1     4030.83     3952.30     54.59 o 
  -4   2   1     2992.69     2840.85     30.47 o 
  -3   2   1      192.93      183.43      7.90 o 
  -2   2   1     2598.12     2436.32     40.43 o 
  -1   2   1    18918.50    17938.04     70.50 o 
   0   2   1      105.64      110.06      6.27 o 
   1   2   1      203.76      222.78     12.09 o 
   2   2   1     1565.89     1501.07     30.08 o 
   3   2   1     4753.69     4541.01     31.71 o 
   4   2   1     6485.48     6046.56     79.93 o 
   5   2   1      643.15      658.87     16.75 o 
   6   2   1      216.15      187.64     17.97 o 
   7   2   1      520.96      533.72     21.85 o 
   8   2   1       75.75       65.96     10.61 o 
   9   2   1     1444.19     1442.43     33.01 o 
  10   2   1      657.67      615.51     35.96 o 
  11   2   1      247.94      253.23     20.98 o 
  12   2   1      337.09      319.18     25.22 o 
 -12   3   1        9.91       28.14     14.63 o 
 -11   3   1      517.68      563.20     25.93 o 
 -10   3   1      606.20      660.10     31.10 o 
  -9   3   1     1575.24     1549.30     35.69 o 
  -8   3   1     1877.99     1750.43     33.11 o 
  -7   3   1       65.88       51.77     11.93 o 
  -6   3   1     4264.48     4264.55     67.82 o 
  -5   3   1     6272.05     6403.30     63.73 o 
  -4   3   1       46.74       36.63      7.37 o 
  -3   3   1      183.52      134.20     11.94 o 
  -2   3   1      383.84      431.09     13.25 o 
  -1   3   1     9005.42     9045.78     64.84 o 
   0   3   1     2825.80     2614.68     19.17 o 
   1   3   1      500.91      472.57      9.12 o 
   2   3   1     5129.43     5056.96     73.50 o 
   3   3   1     7486.73     7621.68    107.36 o 
   4   3   1      511.31      566.03     25.40 o 
   5   3   1     3145.67     3165.02     43.30 o 
   6   3   1     1586.43     1588.11     30.66 o 
   7   3   1     1601.40     1551.02     28.30 o 
   8   3   1      845.02      853.95     26.66 o 
   9   3   1      210.18      205.91     25.11 o 
  10   3   1      921.95      934.21     28.35 o 
  11   3   1      736.15      698.79     31.10 o 
  12   3   1      118.12      114.88     17.70 o 
 -12   4   1      839.34      942.80     80.73 o 
 -11   4   1        0.04        7.12     16.26 o 
 -10   4   1      534.95      522.74     30.36 o 
  -9   4   1     1356.73     1304.91     40.24 o 
  -8   4   1      195.95      185.28     19.06 o 
  -7   4   1     3794.52     3884.23     77.73 o 
  -6   4   1       99.06       82.26     14.70 o 
  -5   4   1     2235.00     2341.15     35.37 o 
  -4   4   1      990.46      750.84     16.65 o 
  -3   4   1     1716.44     1979.75     42.30 o 
  -2   4   1    15157.65    15829.81    185.47 o 
  -1   4   1     4681.27     4729.73     39.52 o 
   0   4   1      123.38       99.10      8.51 o 
   1   4   1     6378.58     6493.89     72.66 o 
   2   4   1       42.18       99.56      7.36 o 
   3   4   1      850.58     1015.09     23.11 o 
   4   4   1     4128.28     4211.28     60.25 o 
   5   4   1      108.94       97.63     13.14 o 
   6   4   1    10908.33    10964.71    109.03 o 
   7   4   1       79.65       63.24     10.75 o 
   8   4   1     2809.56     2757.96     52.93 o 
   9   4   1      354.95      293.45     28.27 o 
  10   4   1      125.29      124.59     15.83 o 
  11   4   1      156.03      148.72     19.09 o 
  12   4   1       40.66       26.99     17.60 o 
 -12   5   1      192.48      191.84     31.19 o 
 -11   5   1       76.78      140.78     27.08 o 
 -10   5   1       31.20       24.08     18.18 o 
  -9   5   1      592.82      615.36     31.57 o 
  -8   5   1      876.76      874.69     32.79 o 
  -7   5   1      694.00      652.78     24.37 o 
  -6   5   1       37.52       39.70      9.28 o 
  -5   5   1      148.83      158.42     14.54 o 
  -4   5   1     2460.72     2413.12     45.90 o 
  -3   5   1     8364.75     8373.28     82.42 o 
  -2   5   1     2629.05     2630.79     30.07 o 
  -1   5   1     1830.66     1851.26     22.50 o 
   0   5   1     1293.28     1292.29     17.43 o 
   1   5   1       28.09       31.56      6.16 o 
   2   5   1      271.57      215.95     11.76 o 
   3   5   1      307.45      261.70     10.80 o 
   4   5   1      275.97      277.38     13.26 o 
   5   5   1     2833.07     2975.60     39.19 o 
   6   5   1     1016.07      967.72     26.12 o 
   7   5   1      294.40      305.15     17.04 o 
   8   5   1        3.05        2.37      8.43 o 
   9   5   1       58.02       40.14     14.70 o 
  10   5   1      523.23      616.58     53.00 o 
  11   5   1      518.30      629.22     72.91 o 
 -11   6   1       17.56       10.22     17.21 o 
 -10   6   1        0.55       13.72     16.82 o 
  -9   6   1        0.12       17.84     10.06 o 
  -8   6   1      541.95      560.34     57.32 o 
  -7   6   1     1379.38     1403.67     31.13 o 
  -6   6   1      451.19      429.86     15.80 o 
  -5   6   1        0.82       24.26      7.09 o 
  -4   6   1      173.58      162.37     17.74 o 
  -3   6   1      376.30      391.23     16.87 o 
  -2   6   1       80.46       86.35      7.74 o 
  -1   6   1      992.81      905.68     18.33 o 
   0   6   1      400.34      369.41     12.45 o 
   1   6   1      976.58      963.08     18.56 o 
   2   6   1      268.81      263.06     14.32 o 
   3   6   1        9.64       17.63      7.23 o 
   4   6   1       13.11       10.43      6.84 o 
   5   6   1      409.37      400.84     20.92 o 
   6   6   1     1063.60     1059.33     27.05 o 
   7   6   1      785.88      796.08     41.03 o 
   8   6   1      237.14      219.25     22.16 o 
   9   6   1      111.55       98.99     21.38 o 
  10   6   1      116.08       86.83     19.15 o 
  11   6   1      123.89       96.08     26.09 o 
 -10   7   1       94.85       93.00     36.69 o 
  -9   7   1       77.68       69.62     43.07 o 
  -8   7   1        2.51       10.59     12.08 o 
  -7   7   1      249.72      286.80     31.18 o 
  -6   7   1      164.52      159.46     16.40 o 
  -5   7   1       56.76       39.23     12.02 o 
  -4   7   1      582.93      510.26     26.66 o 
  -3   7   1      105.76      103.76      9.56 o 
  -2   7   1        1.30        5.51      5.74 o 
  -1   7   1      146.62      145.93     11.99 o 
   0   7   1       26.56       32.29      6.55 o 
   1   7   1      728.74      725.34     17.54 o 
   2   7   1      483.79      484.68     19.68 o 
   3   7   1      232.25      219.61     15.43 o 
   4   7   1      194.19      188.02     17.11 o 
   5   7   1       85.87       84.25     12.25 o 
   6   7   1       65.15       49.29     13.18 o 
   7   7   1        2.16       16.54      9.27 o 
   8   7   1        5.02       16.72     15.88 o 
   9   7   1        2.99       18.52     10.86 o 
  10   7   1        8.57       -3.10     22.87 o 
  -9   8   1       80.47      161.19     27.64 o 
  -8   8   1       15.31       39.66     15.29 o 
  -7   8   1      206.61      200.41     23.71 o 
  -6   8   1      715.73      773.96     31.41 o 
  -5   8   1       68.61       50.75     13.09 o 
  -4   8   1      997.82      965.98     26.38 o 
  -3   8   1      214.88      205.34     13.23 o 
  -2   8   1      107.26      110.12     11.87 o 
  -1   8   1        2.12        1.80      6.86 o 
   0   8   1      294.10      280.49     12.54 o 
   1   8   1     2977.38     2970.01     45.34 o 
   2   8   1       17.87        8.18      4.96 o 
   3   8   1       74.20       53.67      9.20 o 
   4   8   1      244.05      257.36     20.26 o 
   5   8   1      207.63      203.17     17.55 o 
   6   8   1      534.67      522.63     25.96 o 
   7   8   1       46.56       43.03     10.67 o 
   8   8   1        0.17        3.72     11.25 o 
   9   8   1       33.74       55.80     15.94 o 
  -8   9   1      347.10      385.67     41.59 o 
  -7   9   1       83.87       81.06     14.74 o 
  -6   9   1       97.03       78.51     15.35 o 
  -5   9   1        1.37       13.37      7.05 o 
  -4   9   1      196.38      214.07     17.46 o 
  -3   9   1      554.80      592.44     23.89 o 
  -2   9   1      532.15      509.33     24.01 o 
  -1   9   1       29.88       32.38      8.26 o 
   0   9   1      119.79      103.17     10.61 o 
   1   9   1      194.53      185.11     14.13 o 
   2   9   1     1629.15     1601.31     33.47 o 
   3   9   1     1297.88     1337.78     29.02 o 
   4   9   1       29.10       36.51      8.89 o 
   5   9   1       52.05       46.58      8.64 o 
   6   9   1      149.01      131.32     16.17 o 
   7   9   1       11.19       28.14     15.46 o 
   8   9   1       72.19       75.59     21.96 o 
  -7  10   1      143.54      200.54     23.91 o 
  -6  10   1        9.31       21.95      8.34 o 
  -5  10   1      343.00      318.74     33.83 o 
  -4  10   1      148.03      168.09     15.27 o 
  -3  10   1        3.27       11.30      6.98 o 
  -2  10   1      186.99      244.86     23.78 o 
  -1  10   1     1026.65     1061.64     29.02 o 
   0  10   1      106.03      113.51     10.61 o 
   1  10   1      453.82      492.02     24.14 o 
   2  10   1      201.59      202.62     15.22 o 
   3  10   1       35.79       35.33      8.67 o 
   4  10   1      328.76      305.78     23.39 o 
   5  10   1       13.45        7.49     10.13 o 
   6  10   1      160.49      178.42     22.73 o 
  -4  11   1        0.13        5.29      9.86 o 
  -3  11   1       33.17       31.24      6.85 o 
  -2  11   1        5.41       12.25      9.18 o 
  -1  11   1      708.22      714.03     38.60 o 
   0  11   1      291.90      275.80     19.72 o 
   1  11   1      256.88      217.56     20.42 o 
   2  11   1       98.30      104.81     13.06 o 
   3  11   1      106.80      124.52     20.40 o 
   4  11   1        0.76        3.97     13.61 o 
 -13   0   2       88.29       79.89     21.89 o 
 -12   0   2      176.34      172.41     22.28 o 
 -11   0   2      933.00     1030.76     37.37 o 
 -10   0   2      272.50      293.75     22.80 o 
  -9   0   2      813.58      838.47     29.52 o 
  -8   0   2      325.51      322.75     21.31 o 
  -7   0   2      619.80      569.56     55.92 o 
  -6   0   2     9360.71     9024.97    162.31 o 
  -5   0   2     3080.02     2749.39     69.07 o 
  -4   0   2       70.76       54.90      9.64 o 
  -3   0   2     1315.15     1204.84     19.19 o 
  -2   0   2       52.70       53.94      4.42 o 
  -1   0   2    10613.94    10440.36     76.51 o 
   1   0   2       22.41       25.93      4.15 o 
   2   0   2    41907.80    41338.76    128.16 o 
   4   0   2     2026.42     2118.11     32.05 o 
   5   0   2     5731.57     5908.76    119.49 o 
   6   0   2     1710.31     1810.55     51.23 o 
   7   0   2      926.86      908.71     29.68 o 
   8   0   2     3081.28     3063.88    121.82 o 
   9   0   2      711.07      720.59     48.86 o 
  10   0   2      119.18       95.03     24.52 o 
  11   0   2        2.47       -8.64     12.30 o 
  12   0   2      455.84      430.37     29.21 o 
 -13   1   2        2.31        5.93     11.16 o 
 -12   1   2      144.89      114.46     19.81 o 
 -11   1   2      185.29      195.86     16.92 o 
 -10   1   2     1338.42     1450.27     60.69 o 
  -9   1   2      423.33      402.00     15.94 o 
  -8   1   2     1308.58     1279.12     41.87 o 
  -7   1   2     2415.96     2280.49     37.63 o 
  -6   1   2      749.93      757.92     17.74 o 
  -5   1   2     2253.31     2127.19     23.04 o 
  -4   1   2       11.10        4.35      3.55 o 
  -3   1   2     6634.56     6649.63     37.18 o 
  -2   1   2     5511.75     5526.36     43.80 o 
  -1   1   2    18002.21    18581.68    124.61 o 
   0   1   2      551.29      471.90      6.53 o 
   1   1   2      384.48      350.73     13.58 o 
   2   1   2     1100.63     1127.96     14.24 o 
   3   1   2     1637.93     1504.94     18.82 o 
   4   1   2     3473.06     3229.88     33.28 o 
   5   1   2      329.32      370.15     15.95 o 
   6   1   2      525.84      425.35     17.85 o 
   7   1   2     1362.45     1306.41     26.49 o 
   8   1   2      106.00      113.49     14.30 o 
   9   1   2     1332.96     1403.52     33.01 o 
  10   1   2      151.54      141.30     17.68 o 
  11   1   2      935.55      873.55     25.34 o 
  12   1   2      584.68      636.74     28.66 o 
 -13   2   2       52.80       98.70     24.09 o 
 -12   2   2       44.77       27.99     13.07 o 
 -11   2   2       34.58       25.06      6.67 o 
 -10   2   2      980.77      897.55     33.62 o 
  -9   2   2     1546.82     1425.68     35.09 o 
  -8   2   2      941.42      890.23     27.42 o 
  -7   2   2       64.74       61.18      8.79 o 
  -6   2   2      518.58      473.08     16.38 o 
  -5   2   2     3151.93     3219.71     35.86 o 
  -4   2   2      202.48      256.46     13.06 o 
  -3   2   2      611.69      501.99     16.08 o 
  -2   2   2      857.41      921.23     17.33 o 
  -1   2   2     4025.65     4200.56     20.86 o 
   0   2   2     3017.83     3005.37     30.08 o 
   1   2   2        0.10       10.68      6.94 o 
   2   2   2      288.22      283.62     10.31 o 
   3   2   2      431.72      365.50     18.08 o 
   4   2   2       99.32      109.97      8.71 o 
   5   2   2      518.48      414.93     16.66 o 
   6   2   2        0.81       10.08      6.18 o 
   7   2   2      411.37      409.29     19.54 o 
   8   2   2       54.14       50.67     12.14 o 
   9   2   2      154.03      185.03     23.48 o 
  10   2   2      483.31      493.72     29.06 o 
  11   2   2      237.85      204.89     25.25 o 
  12   2   2       56.40       54.90     14.64 o 
 -12   3   2       90.90       91.44     20.42 o 
 -11   3   2       72.94       68.79     13.64 o 
 -10   3   2      157.81      145.42     15.48 o 
  -9   3   2       11.50       16.50     10.85 o 
  -8   3   2      951.66      941.43     26.48 o 
  -7   3   2        0.84        1.85      8.74 o 
  -6   3   2      206.88      235.57     15.07 o 
  -5   3   2       15.95       30.15     17.61 o 
  -4   3   2     2642.34     2641.82     28.94 o 
  -3   3   2      569.45      682.62     20.58 o 
  -2   3   2       65.32       77.66      7.95 o 
  -1   3   2     4286.31     4092.94     22.17 o 
   0   3   2     4494.41     4281.37     35.59 o 
   1   3   2     2210.82     2032.74     25.20 o 
   2   3   2     6637.64     6240.55     53.45 o 
   3   3   2      283.85      202.41      9.94 o 
   4   3   2        9.61        8.60      7.53 o 
   5   3   2        5.37        9.10      6.24 o 
   6   3   2      362.21      323.03     18.51 o 
   7   3   2     1579.17     1536.72     34.32 o 
   8   3   2      246.03      231.19     15.58 o 
   9   3   2       25.78       29.77     10.51 o 
  10   3   2        0.42        9.05      9.12 o 
  11   3   2      103.56      109.08     18.12 o 
  12   3   2        0.09        9.97     14.01 o 
 -12   4   2      106.22       79.60     21.48 o 
 -11   4   2      273.31      292.07     29.91 o 
 -10   4   2       12.29        8.53     24.56 o 
  -9   4   2      140.67      148.32     14.67 o 
  -8   4   2      767.56      739.86     29.50 o 
  -7   4   2      268.05      280.50     14.02 o 
  -6   4   2     1135.73     1182.17     39.32 o 
  -5   4   2      553.33      532.19     21.85 o 
  -4   4   2     1488.78     1486.05     32.89 o 
  -3   4   2      278.97      319.00     13.06 o 
  -2   4   2      577.39      663.35     15.32 o 
  -1   4   2      257.15      236.48      9.74 o 
   0   4   2     1144.53     1139.44     19.25 o 
   1   4   2      611.80      655.12     15.74 o 
   2   4   2      226.12      220.81      8.68 o 
   3   4   2        0.38       -3.05      4.76 o 
   4   4   2      277.87      256.69     13.29 o 
   5   4   2      458.05      451.54     17.83 o 
   6   4   2     3612.93     3510.34     37.62 o 
   7   4   2      671.16      666.44     19.90 o 
   8   4   2      149.54      122.22     13.51 o 
   9   4   2      511.92      420.90     29.32 o 
  10   4   2       26.71       17.54      6.26 o 
  11   4   2       38.70       30.55      8.93 o 
  12   4   2       14.31       14.24      9.33 o 
 -12   5   2      163.75      144.20     29.28 o 
 -11   5   2        2.26       14.28     17.45 o 
 -10   5   2      110.94      137.64     26.57 o 
  -9   5   2      620.72      593.73     30.24 o 
  -8   5   2       63.45       53.05     11.62 o 
  -7   5   2        6.25        9.53      5.98 o 
  -6   5   2      168.19      150.35     13.49 o 
  -5   5   2     1141.35     1113.29     31.30 o 
  -4   5   2     1728.18     1754.85     29.91 o 
  -3   5   2      749.53      804.58     17.47 o 
  -2   5   2     3442.32     3436.13     38.12 o 
  -1   5   2      289.02      277.19     11.81 o 
   0   5   2      154.72      160.80     11.44 o 
   1   5   2       23.14       10.49      4.68 o 
   2   5   2      380.50      390.80     12.62 o 
   3   5   2      268.45      264.34     12.96 o 
   4   5   2     1830.02     1966.16     29.52 o 
   5   5   2       50.29       46.40     11.75 o 
   6   5   2      693.30      648.83     20.67 o 
   7   5   2     1478.25     1497.15     33.75 o 
   8   5   2       63.17       61.40     11.30 o 
   9   5   2      326.30      314.30     27.23 o 
  10   5   2        0.15       -1.19      9.07 o 
  11   5   2       18.50       26.61     10.44 o 
 -11   6   2      264.51      319.31     35.14 o 
 -10   6   2        4.11       19.40     19.01 o 
  -9   6   2      578.42      639.67     38.34 o 
  -8   6   2     1726.52     1851.55     65.97 o 
  -7   6   2      117.32      122.82     15.94 o 
  -6   6   2      425.13      410.05     19.34 o 
  -5   6   2        6.40        5.68      7.23 o 
  -4   6   2     1981.96     1990.06     28.02 o 
  -3   6   2     3737.32     3849.58     35.00 o 
  -2   6   2      369.57      360.96     12.37 o 
  -1   6   2      239.24      228.90     14.66 o 
   0   6   2       62.51       65.47      8.51 o 
   1   6   2        6.61       12.59      4.03 o 
   2   6   2      875.28      830.17     16.51 o 
   3   6   2     1207.41     1195.87     26.38 o 
   4   6   2      784.08      814.25     19.64 o 
   5   6   2     6703.28     7212.18     53.65 o 
   6   6   2     2753.30     2793.72     50.46 o 
   7   6   2      134.62      131.01     17.18 o 
   8   6   2      117.57      135.22     18.05 o 
   9   6   2      275.94      246.02     20.76 o 
  10   6   2      667.21      648.46     75.13 o 
  11   6   2       67.55       63.50     29.93 o 
 -10   7   2       97.45      103.83     26.38 o 
  -9   7   2      259.75      281.70     29.02 o 
  -8   7   2      567.55      582.70     61.63 o 
  -7   7   2      932.57     1006.16     62.28 o 
  -6   7   2       24.92        6.88     20.54 o 
  -5   7   2     3579.76     3339.81    120.04 o 
  -4   7   2     1058.24     1142.39     20.23 o 
  -3   7   2       78.22       87.48     10.36 o 
  -2   7   2       19.93       28.33      7.44 o 
  -1   7   2      809.74      789.40     17.06 o 
   0   7   2     1797.48     1805.89     33.51 o 
   1   7   2      456.00      477.19     16.47 o 
   2   7   2     2271.27     2333.96     38.57 o 
   3   7   2      303.39      256.57     15.34 o 
   4   7   2      213.88      207.57     16.51 o 
   5   7   2      991.66      939.35     32.46 o 
   6   7   2     1191.30     1277.83     53.04 o 
   7   7   2      996.65      947.14     45.78 o 
   8   7   2      318.31      340.19     29.67 o 
   9   7   2      975.12     1026.38     37.75 o 
  10   7   2      262.81      224.02     91.30 o 
  -9   8   2      497.55      557.73     46.32 o 
  -8   8   2      233.18      276.45     28.54 o 
  -7   8   2       28.39       22.00     39.29 o 
  -6   8   2      602.47      523.43     25.41 o 
  -5   8   2       21.22       10.83      8.59 o 
  -4   8   2      755.68      755.82     23.63 o 
  -3   8   2      300.59      304.14     19.19 o 
  -2   8   2      595.94      599.31     16.91 o 
  -1   8   2      930.30      914.35     22.21 o 
   0   8   2     1256.57     1250.34     23.05 o 
   1   8   2       15.39       11.41      7.28 o 
   2   8   2      860.29      836.63     28.94 o 
   3   8   2      199.97      172.93     13.87 o 
   4   8   2      641.07      676.70     25.40 o 
   5   8   2      731.13      733.03     30.76 o 
   6   8   2      147.34      136.13     15.52 o 
   7   8   2       17.47       54.41     17.15 o 
   8   8   2       49.69       44.46     17.51 o 
   9   8   2       35.50       27.85     14.62 o 
  -8   9   2       26.59       35.92     11.60 o 
  -7   9   2       12.04       16.85      8.47 o 
  -6   9   2       12.65       11.10      6.27 o 
  -5   9   2       75.49       97.38     14.16 o 
  -4   9   2      151.55      143.33     14.39 o 
  -3   9   2      151.26      142.00     15.43 o 
  -2   9   2     1486.53     1511.43     35.99 o 
  -1   9   2     1740.63     1755.22     26.83 o 
   0   9   2        2.27       13.24      7.40 o 
   1   9   2      409.57      388.80     15.11 o 
   2   9   2        2.14        8.46      8.33 o 
   3   9   2     1189.99     1233.62     29.59 o 
   4   9   2      723.84      725.44     37.61 o 
   5   9   2       14.20       16.82      7.10 o 
   6   9   2       56.39       66.85     16.93 o 
   7   9   2      177.81      192.41     31.56 o 
   8   9   2       39.42       47.55     17.04 o 
  -7  10   2       92.18       92.69     16.60 o 
  -6  10   2      190.33      205.90     23.83 o 
  -5  10   2      279.12      296.21     24.87 o 
  -4  10   2       44.34       23.57      7.84 o 
  -3  10   2       43.54       53.31      9.76 o 
  -2  10   2       52.88       43.78      8.47 o 
  -1  10   2       81.21       69.08     11.56 o 
   0  10   2       80.79       77.57      9.24 o 
   1  10   2        0.06       -1.18      6.93 o 
   2  10   2       49.12       56.68     10.79 o 
   3  10   2       11.45       22.62      7.22 o 
   4  10   2        0.08        1.53     11.85 o 
   5  10   2        8.22       22.17     12.42 o 
   6  10   2        0.46        3.26     12.59 o 
  -4  11   2        0.56       19.52     10.10 o 
  -3  11   2       92.89      110.58     15.02 o 
  -2  11   2       68.09       69.41     12.87 o 
  -1  11   2       72.14       80.56     16.00 o 
   0  11   2      252.95      233.62     20.49 o 
   1  11   2      205.86      179.02     20.22 o 
   2  11   2       55.34       40.52      8.41 o 
   3  11   2       42.65       63.78     14.02 o 
   4  11   2       17.43       26.93     12.17 o 
 -13   1   3       48.23       37.21     15.05 o 
 -12   1   3      195.90      188.14     28.19 o 
 -11   1   3      509.17      544.88     19.69 o 
 -10   1   3      492.74      494.11     17.43 o 
  -9   1   3       14.64       16.08      7.20 o 
  -8   1   3      104.53      120.36     11.24 o 
  -7   1   3     1559.85     1555.65     35.74 o 
  -6   1   3      781.36      672.37     16.30 o 
  -5   1   3     1540.76     1525.74     33.82 o 
  -4   1   3     2072.96     2108.10     21.48 o 
  -3   1   3     1112.70     1097.35     12.12 o 
  -2   1   3      118.14      151.81     10.37 o 
  -1   1   3      398.51      405.41      7.69 o 
   0   1   3        6.73       11.53      2.11 o 
   1   1   3      588.46      635.97     12.49 o 
   2   1   3    14429.52    14313.09     59.86 o 
   3   1   3     4642.74     4538.27     62.63 o 
   4   1   3      260.49      277.36     13.37 o 
   5   1   3      319.78      349.30     14.52 o 
   6   1   3        1.05       -0.46      6.15 o 
   7   1   3      486.11      457.81     19.93 o 
   8   1   3      177.77      184.37     18.72 o 
   9   1   3       48.07       58.88     12.96 o 
  10   1   3       10.73        5.85      7.53 o 
  11   1   3        3.77       21.23     10.81 o 
  12   1   3       22.22       21.62     10.76 o 
 -13   2   3       78.68       53.76     27.73 o 
 -12   2   3        2.73        9.84      9.19 o 
 -11   2   3      300.07      276.27     17.64 o 
 -10   2   3      601.83      539.55     21.75 o 
  -9   2   3      109.02       99.72     11.99 o 
  -8   2   3      983.50      937.11     23.45 o 
  -7   2   3     3318.03     3390.37     39.14 o 
  -6   2   3      221.17      206.82     10.19 o 
  -5   2   3      175.19      143.38      8.46 o 
  -4   2   3     1455.68     1524.24     29.96 o 
  -3   2   3     4998.46     4886.91    118.98 o 
  -2   2   3     7634.40     7714.15     32.93 o 
  -1   2   3    20642.35    20335.71    175.36 o 
   0   2   3     1207.01     1182.74     16.79 o 
   1   2   3     3061.98     3114.59     29.04 o 
   2   2   3      204.42      256.16     10.91 o 
   3   2   3     4872.95     4609.05     38.57 o 
   4   2   3     2549.35     2454.65     29.45 o 
   5   2   3     1316.30     1317.57     21.00 o 
   6   2   3     2403.82     2407.70     36.81 o 
   7   2   3      607.40      635.04     26.61 o 
   8   2   3      316.04      282.87     23.86 o 
   9   2   3        2.15       22.15      9.83 o 
  10   2   3      156.46      182.17     17.30 o 
  11   2   3      916.09      983.13     29.13 o 
  12   2   3      898.96      916.86     50.87 o 
 -12   3   3      385.70      470.86     34.29 o 
 -11   3   3      393.84      459.39     30.97 o 
 -10   3   3      349.71      317.84     27.62 o 
  -9   3   3      274.09      298.42     21.33 o 
  -8   3   3     3388.42     3454.99     50.26 o 
  -7   3   3     1077.30     1046.87     23.33 o 
  -6   3   3     6229.77     6548.38     72.36 o 
  -5   3   3     1240.92     1203.80     26.58 o 
  -4   3   3      228.98      177.91      8.76 o 
  -3   3   3    12728.98    13296.68    114.07 o 
  -2   3   3      306.07      299.62      6.14 o 
  -1   3   3     2667.69     2511.54     15.96 o 
   0   3   3     1341.28     1223.15     12.51 o 
   1   3   3     1410.75     1310.73     12.44 o 
   2   3   3       55.03      133.34      8.51 o 
   3   3   3      962.36      923.66     20.99 o 
   4   3   3     1849.57     1912.31     28.84 o 
   5   3   3     4355.78     4221.07     53.70 o 
   6   3   3      104.77       82.91     11.58 o 
   7   3   3      618.49      592.41     22.63 o 
   8   3   3     4927.79     5015.72     80.80 o 
   9   3   3       71.49       66.62     12.10 o 
  10   3   3      792.42      818.02     31.02 o 
  11   3   3       45.75       45.18     15.60 o 
  12   3   3       21.24       20.84     12.89 o 
 -12   4   3      304.95      317.13     44.44 o 
 -11   4   3      486.98      532.82     51.06 o 
 -10   4   3     1490.06     1565.78     47.02 o 
  -9   4   3      289.82      262.20     21.63 o 
  -8   4   3      224.49      195.72     15.12 o 
  -7   4   3      197.06      189.46     11.23 o 
  -6   4   3       51.08       42.47      7.76 o 
  -5   4   3     2555.56     2528.45     49.32 o 
  -4   4   3       13.82        8.99      8.81 o 
  -3   4   3      125.89      106.25      8.89 o 
  -2   4   3     9466.50     9939.62     66.53 o 
  -1   4   3     2668.47     2738.89     31.03 o 
   0   4   3     6780.43     6485.56     45.48 o 
   1   4   3    11623.29    12096.06    111.17 o 
   2   4   3      353.28      439.35     11.92 o 
   3   4   3      228.92      150.24     13.67 o 
   4   4   3     2323.94     2207.49     41.06 o 
   5   4   3       52.12       63.81     12.34 o 
   6   4   3     5409.16     5455.09     73.34 o 
   7   4   3      209.26      195.45     15.53 o 
   8   4   3       34.56       27.27      7.66 o 
   9   4   3      612.40      598.03     27.99 o 
  10   4   3      239.02      221.77     22.64 o 
  11   4   3      176.89      217.31     23.80 o 
  12   4   3       48.95       39.90     13.84 o 
 -12   5   3       71.66       99.12     26.36 o 
 -11   5   3       47.56       43.02     16.53 o 
 -10   5   3     1424.98     1495.59     57.23 o 
  -9   5   3      718.90      731.38     38.54 o 
  -8   5   3      933.43      954.19     33.47 o 
  -7   5   3        5.08        5.62      4.24 o 
  -6   5   3        9.82       15.62      9.15 o 
  -5   5   3     1216.55     1278.75     35.47 o 
  -4   5   3      753.86      673.00     28.03 o 
  -3   5   3     2536.13     2515.33     47.67 o 
  -2   5   3      112.43      108.47      8.53 o 
  -1   5   3     3373.70     3373.98     48.16 o 
   0   5   3     4169.18     4191.61     41.31 o 
   1   5   3      424.42      454.77     12.43 o 
   2   5   3       27.41       10.18      7.78 o 
   3   5   3      167.19      167.25     13.36 o 
   4   5   3     5162.09     5271.44     57.35 o 
   5   5   3     8845.02     9115.17     61.59 o 
   6   5   3      538.30      545.48     20.76 o 
   7   5   3      793.99      730.35     22.48 o 
   8   5   3        8.75        2.62      6.70 o 
   9   5   3      192.67      172.85     19.89 o 
  10   5   3      304.98      302.49     23.54 o 
  11   5   3       31.04       21.49      9.62 o 
 -11   6   3       74.88       82.79     20.47 o 
 -10   6   3      307.11      353.30     31.23 o 
  -9   6   3       27.48       40.62     28.28 o 
  -8   6   3       35.20       24.10     16.01 o 
  -7   6   3      534.31      477.86     34.03 o 
  -6   6   3       82.74       93.22     13.94 o 
  -5   6   3     1046.43     1052.59     26.97 o 
  -4   6   3      185.43      221.07     16.64 o 
  -3   6   3       26.03       38.19      6.83 o 
  -2   6   3      291.82      271.88     10.22 o 
  -1   6   3      849.71      784.29     17.77 o 
   0   6   3       13.29       18.45      5.40 o 
   1   6   3     1429.05     1333.46     19.56 o 
   2   6   3       20.85       21.57      5.94 o 
   3   6   3      138.40      144.22     12.52 o 
   4   6   3       15.37        7.75      7.66 o 
   5   6   3       51.09       29.71      8.26 o 
   6   6   3      196.06      198.25     22.26 o 
   7   6   3       10.01        4.32      7.67 o 
   8   6   3      150.14      184.59     21.07 o 
   9   6   3      235.30      238.69     22.10 o 
  10   6   3      264.63      269.01     28.89 o 
 -10   7   3        0.09        2.06     20.84 o 
  -9   7   3       32.67       36.40     18.72 o 
  -8   7   3      235.55      267.68     31.11 o 
  -7   7   3       25.98       28.85     11.44 o 
  -6   7   3       97.35       77.57     13.82 o 
  -5   7   3       11.10       11.18      9.87 o 
  -4   7   3      127.00      152.10     10.06 o 
  -3   7   3       33.34       43.22      7.47 o 
  -2   7   3        0.87       12.87      5.29 o 
  -1   7   3        1.41        8.65      5.56 o 
   0   7   3       70.23       67.26      9.68 o 
   1   7   3      269.40      260.22     13.95 o 
   2   7   3        0.85       15.94      9.20 o 
   3   7   3      140.12      118.55     12.87 o 
   4   7   3       19.04       12.29      6.78 o 
   5   7   3        2.65       -2.66      8.10 o 
   6   7   3       70.26       72.53     12.35 o 
   7   7   3       58.39       41.00     14.75 o 
   8   7   3      173.66      186.10     19.73 o 
   9   7   3       77.95       91.38     20.14 o 
  10   7   3        0.15       19.49     21.41 o 
  -9   8   3        2.56       22.58     17.39 o 
  -8   8   3        0.48       23.10     13.92 o 
  -7   8   3        0.59        3.97     16.68 o 
  -6   8   3      112.43      127.02     18.19 o 
  -5   8   3      252.29      220.14     20.37 o 
  -4   8   3      970.58      939.09     25.32 o 
  -3   8   3     3165.00     3202.13     61.30 o 
  -2   8   3        2.27        6.69      4.14 o 
  -1   8   3      147.10      129.39     12.48 o 
   0   8   3      762.01      756.56     21.03 o 
   1   8   3     1305.76     1234.15     34.34 o 
   2   8   3      898.71      837.78     31.61 o 
   3   8   3      312.29      285.54     15.32 o 
   4   8   3        3.24       12.19      6.47 o 
   5   8   3      330.10      306.00     20.12 o 
   6   8   3        0.41       21.39     10.16 o 
   7   8   3      408.94      506.11     55.80 o 
   8   8   3      271.87      298.49     31.62 o 
   9   8   3      470.80      545.85     31.16 o 
  -8   9   3      336.79      366.81     50.04 o 
  -7   9   3       11.06       18.86      7.91 o 
  -6   9   3      310.28      352.16     22.38 o 
  -5   9   3       65.70       43.60     11.97 o 
  -4   9   3       61.39       70.09     10.26 o 
  -3   9   3      312.09      308.57     19.58 o 
  -2   9   3        0.36       25.84      7.84 o 
  -1   9   3      549.32      606.93     21.24 o 
   0   9   3      191.16      184.76     13.71 o 
   1   9   3       34.09       30.14      6.46 o 
   2   9   3      412.34      390.38     18.68 o 
   3   9   3       16.63       18.04      8.24 o 
   4   9   3      827.81      902.26     34.50 o 
   5   9   3      366.08      377.63     34.45 o 
   6   9   3      133.70       90.95     18.46 o 
   7   9   3        7.82        8.68     14.05 o 
   8   9   3      115.76       97.67     22.27 o 
  -7  10   3       68.50       53.61     12.37 o 
  -6  10   3       32.82       30.09     12.53 o 
  -5  10   3      423.35      408.89     46.45 o 
  -4  10   3       57.80       49.48     11.27 o 
  -3  10   3      102.90       81.84     11.35 o 
  -2  10   3      140.08      148.44     16.17 o 
  -1  10   3        6.28        9.11      6.68 o 
   0  10   3      917.67      923.50     28.84 o 
   1  10   3      898.76      929.48     27.91 o 
   2  10   3       56.49       53.25      8.98 o 
   3  10   3      382.07      460.17     24.28 o 
   4  10   3      306.78      291.54     27.89 o 
   5  10   3        6.86        8.74     13.25 o 
   6  10   3       38.40       21.70     11.99 o 
  -4  11   3       13.43       17.70     17.62 o 
  -3  11   3      560.60      648.20     34.30 o 
  -2  11   3        2.70       11.78      7.49 o 
  -1  11   3       23.19       19.85      7.87 o 
   0  11   3        1.41       -1.58      6.87 o 
   1  11   3      319.12      326.28     32.08 o 
   2  11   3      444.21      462.37     38.08 o 
   3  11   3      785.14      891.75     77.55 o 
   4  11   3       23.22       14.57     13.07 o 
 -13   0   4        1.10      -11.07     14.12 o 
 -12   0   4     1807.12     1999.70    128.16 o 
 -11   0   4      157.73      156.47     20.43 o 
 -10   0   4       62.44       59.00     18.30 o 
  -9   0   4       41.21       27.37     10.05 o 
  -8   0   4      224.10      218.18     16.87 o 
  -7   0   4       82.14       42.19     11.38 o 
  -6   0   4     6527.63     6813.06    154.74 o 
  -5   0   4      852.94      817.97     25.07 o 
  -4   0   4     7657.37     7287.91     52.31 o 
   0   0   4     5696.27     6743.52     65.85 o 
   1   0   4    18671.42    19447.12    182.01 o 
   2   0   4    19454.37    18748.36    117.60 o 
   3   0   4     7670.98     7768.49     59.61 o 
   4   0   4    20660.32    23043.74    450.96 o 
   5   0   4      814.70      647.96     39.58 o 
   6   0   4      283.24      299.74     22.48 o 
   7   0   4      337.49      285.51     36.89 o 
   8   0   4      138.10      196.60     28.40 o 
   9   0   4      585.77      415.79     35.08 o 
  10   0   4     3500.85     3506.77    127.35 o 
  11   0   4      943.73      952.69     54.60 o 
  12   0   4       22.42       23.35     13.91 o 
 -13   1   4      468.83      507.22     40.92 o 
 -12   1   4       48.79       23.67     19.02 o 
 -11   1   4      137.92      153.98     16.41 o 
 -10   1   4      193.59      209.68     21.28 o 
  -9   1   4        0.24       18.69      7.05 o 
  -8   1   4     2122.92     2117.44     31.74 o 
  -7   1   4     4510.68     4467.87     60.48 o 
  -6   1   4      179.86      173.12     11.08 o 
  -5   1   4      156.65      116.71      7.37 o 
  -4   1   4      490.25      496.06     12.07 o 
  -3   1   4     1094.65      951.40     11.32 o 
  -2   1   4    32945.34    33111.89    106.52 o 
  -1   1   4     5848.13     6280.24     46.09 o 
   0   1   4      956.86      989.55     19.42 o 
   1   1   4     1585.81     1513.98     22.94 o 
   2   1   4       92.09       92.26      5.70 o 
   3   1   4    15916.73    16688.28     89.26 o 
   4   1   4      599.01      565.66     17.88 o 
   5   1   4      284.60      259.28     15.08 o 
   6   1   4      682.11      675.67     19.85 o 
   7   1   4      394.66      361.21     20.70 o 
   8   1   4      147.93      110.48     14.50 o 
   9   1   4      498.39      470.71     27.79 o 
  10   1   4      354.26      316.31     19.41 o 
  11   1   4     1259.03     1293.44     48.04 o 
  12   1   4      697.05      734.66     42.43 o 
 -13   2   4        3.52       31.62     25.87 o 
 -12   2   4       93.37       81.61     22.10 o 
 -11   2   4        0.84        5.50      7.65 o 
 -10   2   4      382.67      375.67     44.21 o 
  -9   2   4     2105.31     2009.47     46.59 o 
  -8   2   4      151.91      145.34     13.68 o 
  -7   2   4      861.70      864.66     17.19 o 
  -6   2   4      883.06      811.20     19.54 o 
  -5   2   4       16.48       12.68      4.95 o 
  -4   2   4     1178.76     1058.07     17.56 o 
  -3   2   4     1696.36     1782.57     51.48 o 
  -2   2   4       27.38       13.83      4.11 o 
  -1   2   4     2165.01     2139.88     15.32 o 
   0   2   4       58.82       57.73      3.41 o 
   1   2   4      122.37       72.33      5.41 o 
   2   2   4      252.96      342.53     16.31 o 
   3   2   4      103.42      114.40      8.17 o 
   4   2   4     1257.99     1178.23     25.75 o 
   5   2   4     3948.45     4130.86     48.25 o 
   6   2   4        6.40       20.50      6.41 o 
   7   2   4      493.94      466.29     22.73 o 
   8   2   4       35.14       40.27     12.09 o 
   9   2   4      311.43      252.74     20.30 o 
  10   2   4      282.37      317.55     21.75 o 
  11   2   4       22.64       29.45     10.94 o 
  12   2   4      128.45      120.45     18.72 o 
 -12   3   4        0.06        8.93     33.56 o 
 -11   3   4      123.72      147.66     25.80 o 
 -10   3   4       67.83       61.64     14.06 o 
  -9   3   4     1119.90     1113.15     35.16 o 
  -8   3   4      144.83      151.68     10.86 o 
  -7   3   4      942.90      899.93     21.35 o 
  -6   3   4     1681.95     1636.21     40.08 o 
  -5   3   4      659.31      540.24     16.71 o 
  -4   3   4     3510.28     3622.32    106.81 o 
  -3   3   4       51.00       84.86      3.87 o 
  -2   3   4       94.07       87.79      9.96 o 
  -1   3   4      563.82      566.83      9.85 o 
   0   3   4     1642.02     1622.05     16.18 o 
   1   3   4     1734.20     1944.84     19.73 o 
   2   3   4        0.98        2.80      5.12 o 
   3   3   4     2643.10     2854.57     39.72 o 
   4   3   4     5647.63     5916.84     82.29 o 
   5   3   4      687.34      642.58     22.60 o 
   6   3   4      166.93      144.14     18.42 o 
   7   3   4      135.87      132.96     14.13 o 
   8   3   4     1864.35     1974.38     53.83 o 
   9   3   4      520.76      522.11     28.39 o 
  10   3   4       11.40       12.87      7.54 o 
  11   3   4       33.77       21.39     11.17 o 
  12   3   4       10.42       20.86     10.08 o 
 -12   4   4      275.17      243.76     34.91 o 
 -11   4   4       71.78      106.81     23.23 o 
 -10   4   4        8.32       49.15     19.74 o 
  -9   4   4       57.93       51.44     17.39 o 
  -8   4   4       23.67       10.52     11.48 o 
  -7   4   4        0.21        7.86      6.80 o 
  -6   4   4        3.04        1.20      5.55 o 
  -5   4   4        0.00        8.32      5.09 o 
  -4   4   4      211.24      225.77      9.63 o 
  -3   4   4       45.26       36.91      4.21 o 
  -2   4   4       16.66       14.69      2.97 o 
  -1   4   4       21.60       34.33      4.65 o 
   0   4   4        1.52        4.52      3.56 o 
   1   4   4      128.79      116.82      7.93 o 
   2   4   4      955.58      923.24     15.00 o 
   3   4   4       38.77       32.33      8.98 o 
   4   4   4       99.76       92.47      9.73 o 
   5   4   4     1256.88     1210.79     23.63 o 
   6   4   4      785.90      670.65     24.13 o 
   7   4   4      773.20      741.33     24.55 o 
   8   4   4        1.56       17.01      7.14 o 
   9   4   4        1.86        4.49      9.78 o 
  10   4   4       35.18       34.06     11.01 o 
  11   4   4        3.15        9.32      9.35 o 
 -12   5   4       96.90       98.84     21.35 o 
 -11   5   4       59.15       41.07     18.40 o 
 -10   5   4       57.18       42.20     16.86 o 
  -9   5   4      410.60      407.33     43.11 o 
  -8   5   4      336.76      320.55     30.57 o 
  -7   5   4      118.88      149.78     25.23 o 
  -6   5   4        3.20       -1.83      3.80 o 
  -5   5   4       46.15       24.21     11.16 o 
  -4   5   4      504.18      500.67     14.88 o 
  -3   5   4     1962.14     2019.79     32.48 o 
  -2   5   4     1753.25     1777.60     20.79 o 
  -1   5   4       26.38       26.32      4.53 o 
   0   5   4     4365.91     4377.51     41.50 o 
   1   5   4      199.79      165.30      9.72 o 
   2   5   4       33.54       59.42      7.08 o 
   3   5   4      332.29      344.58     13.27 o 
   4   5   4      484.73      477.00     18.58 o 
   5   5   4      163.94      151.69     19.91 o 
   6   5   4      256.12      245.17     16.30 o 
   7   5   4      905.22      870.72     36.48 o 
   8   5   4      352.72      298.19     18.46 o 
   9   5   4      315.23      307.25     30.05 o 
  10   5   4        4.67       13.22      8.06 o 
  11   5   4       47.20       61.07     14.66 o 
 -11   6   4       39.62       43.80     19.77 o 
 -10   6   4       79.40       66.81     27.60 o 
  -9   6   4      217.52      235.92     34.53 o 
  -8   6   4       66.94       82.64     20.71 o 
  -7   6   4      226.93      245.53     27.58 o 
  -6   6   4      688.35      631.72     36.66 o 
  -5   6   4      164.20      143.45     17.10 o 
  -4   6   4      458.15      465.84     12.92 o 
  -3   6   4     2316.22     2379.63     40.85 o 
  -2   6   4       71.32       67.36      7.96 o 
  -1   6   4     4676.56     4816.91     59.69 o 
   0   6   4     2540.34     2513.79     27.25 o 
   1   6   4       62.97       67.15      7.47 o 
   2   6   4       39.01       25.34      7.99 o 
   3   6   4      209.56      214.69     16.52 o 
   4   6   4     1906.43     1963.69     41.26 o 
   5   6   4     2309.73     2382.94     38.55 o 
   6   6   4        0.16        0.06     17.69 o 
   7   6   4      407.26      383.29     25.18 o 
   8   6   4      485.02      460.53     26.60 o 
   9   6   4       65.72       53.90     11.82 o 
  10   6   4      296.53      266.92     26.41 o 
 -10   7   4      766.12     1010.92    174.99 o 
  -9   7   4      359.00      378.31     31.72 o 
  -8   7   4      219.06      210.63     29.72 o 
  -7   7   4      254.84      297.50     39.10 o 
  -6   7   4      900.20      890.89     33.66 o 
  -5   7   4     1328.78     1473.38     46.21 o 
  -4   7   4     1316.74     1371.44     23.00 o 
  -3   7   4      296.05      270.15     14.26 o 
  -2   7   4     1639.86     1645.40     28.32 o 
  -1   7   4      936.83      915.84     23.56 o 
   0   7   4      620.36      592.76     17.22 o 
   1   7   4     1568.05     1479.22     33.31 o 
   2   7   4       29.55       22.60      5.50 o 
   3   7   4     1275.86     1277.74     30.80 o 
   4   7   4      308.19      325.53     15.61 o 
   5   7   4       17.57        7.76      6.00 o 
   6   7   4        6.65       13.47      9.67 o 
   7   7   4       59.59       54.31     13.36 o 
   8   7   4      936.93     1012.83     37.19 o 
   9   7   4     1318.64     1434.15     54.37 o 
  -9   8   4      675.28      781.77     58.51 o 
  -8   8   4      165.37      203.42     27.09 o 
  -7   8   4        6.82       30.50      8.25 o 
  -6   8   4      904.43      940.13     39.03 o 
  -5   8   4      474.92      416.95     28.74 o 
  -4   8   4     1019.21      956.22     27.95 o 
  -3   8   4       30.78       25.56      7.75 o 
  -2   8   4       91.51       99.30     10.14 o 
  -1   8   4     4241.89     4431.52     58.43 o 
   0   8   4      181.30      182.08     12.24 o 
   1   8   4       56.96       39.35      7.46 o 
   2   8   4       18.30       25.30      6.51 o 
   3   8   4      121.19       94.74     13.06 o 
   4   8   4     2327.90     2339.12     57.79 o 
   5   8   4      580.27      677.02     31.74 o 
   6   8   4        3.46        7.46      8.08 o 
   7   8   4      643.97      722.77     45.99 o 
   8   8   4       83.50       44.67     15.86 o 
   9   8   4      119.44      128.45     21.99 o 
  -8   9   4       91.28      117.36     23.15 o 
  -7   9   4      306.72      320.96     38.95 o 
  -6   9   4       57.70       45.35     11.79 o 
  -5   9   4        3.42       12.49      8.41 o 
  -4   9   4      101.67       71.62     11.51 o 
  -3   9   4       36.76       27.75      9.42 o 
  -2   9   4     2146.92     2324.65     65.01 o 
  -1   9   4       22.40       12.80     11.32 o 
   0   9   4       50.33       51.45      7.58 o 
   1   9   4      329.50      322.59     17.95 o 
   2   9   4      128.20      106.68     12.09 o 
   3   9   4     1268.83     1329.79     53.79 o 
   4   9   4      214.51      207.50     19.14 o 
   5   9   4      100.90       98.21     24.26 o 
   6   9   4      566.16      567.39     31.52 o 
   7   9   4      104.91       97.65     16.53 o 
  -6  10   4       17.86       17.68     11.29 o 
  -5  10   4       11.07       13.44     11.10 o 
  -4  10   4      242.54      223.81     17.42 o 
  -3  10   4      457.78      497.24     31.66 o 
  -2  10   4      483.49      492.27     33.30 o 
  -1  10   4        0.32       14.37      8.10 o 
   0  10   4      119.36      117.99     12.71 o 
   1  10   4      344.48      356.77     17.13 o 
   2  10   4      248.87      270.29     17.63 o 
   3  10   4      151.29      131.36     18.02 o 
   4  10   4      103.53       81.55     16.58 o 
   5  10   4        1.13       11.53     15.47 o 
   6  10   4       18.97       29.11     14.20 o 
  -4  11   4       18.80       29.12     11.00 o 
  -3  11   4      195.82      195.05     17.27 o 
  -2  11   4       37.59       38.95      9.85 o 
  -1  11   4      164.64      173.96     19.57 o 
   0  11   4       20.64       27.22     10.54 o 
   1  11   4       32.04       42.24     11.79 o 
   2  11   4       35.10       31.46     13.09 o 
   3  11   4        7.39       20.90     15.38 o 
 -13   1   5      170.08      165.86     30.69 o 
 -12   1   5        7.07       23.17     13.08 o 
 -11   1   5      139.90      172.14     26.69 o 
 -10   1   5        2.61        1.27      7.46 o 
  -9   1   5       32.42       54.59      9.69 o 
  -8   1   5     1442.40     1552.85     34.36 o 
  -7   1   5     1151.19     1154.18     32.29 o 
  -6   1   5      157.14      165.17      8.95 o 
  -5   1   5      708.17      631.03     14.33 o 
  -4   1   5     3422.83     3322.79     27.76 o 
  -3   1   5     2154.82     2109.92     21.99 o 
  -2   1   5    21912.79    24032.20     64.55 o 
  -1   1   5    20378.31    22598.40    178.29 o 
   0   1   5     6682.59     6986.07     49.65 o 
   1   1   5     4657.93     4728.34     31.92 o 
   2   1   5     7014.30     7239.03     86.67 o 
   3   1   5        7.50       10.41      6.16 o 
   4   1   5       54.60       97.17      9.39 o 
   5   1   5      802.54      831.22     20.57 o 
   6   1   5        3.36        3.86      5.37 o 
   7   1   5       82.74       89.01     12.24 o 
   8   1   5      216.90      197.28     15.60 o 
   9   1   5     1047.91      930.75     35.58 o 
  10   1   5      629.43      674.52     27.91 o 
  11   1   5      268.54      272.14     23.08 o 
  12   1   5       71.97       82.23     15.19 o 
 -13   2   5      188.52      256.99     34.83 o 
 -12   2   5       79.18       53.85     23.16 o 
 -11   2   5       35.82       16.77     25.15 o 
 -10   2   5        3.32       12.23      8.47 o 
  -9   2   5      157.02      169.66     21.10 o 
  -8   2   5     3296.09     3456.53     57.45 o 
  -7   2   5     3104.08     3204.39     60.12 o 
  -6   2   5       16.62       12.48      9.59 o 
  -5   2   5     1392.39     1342.20     16.77 o 
  -4   2   5      101.79       97.21      3.74 o 
  -3   2   5     5131.05     5269.00     44.50 o 
  -2   2   5      486.33      407.02      9.05 o 
  -1   2   5      361.45      342.19      7.42 o 
   0   2   5      485.40      431.97      9.17 o 
   1   2   5     3250.37     3022.55     38.47 o 
   2   2   5     1287.74     1261.62     20.78 o 
   3   2   5     1490.35     1409.35     30.12 o 
   4   2   5      169.47      208.71     17.35 o 
   5   2   5     2819.29     2803.67     38.41 o 
   6   2   5     3830.05     4022.01     54.97 o 
   7   2   5      920.28      889.98     27.61 o 
   8   2   5      124.90      101.64     15.53 o 
   9   2   5        9.75       14.06     10.61 o 
  10   2   5      551.77      514.43     29.72 o 
  11   2   5      585.95      616.28     38.51 o 
  12   2   5       74.38       49.46     13.66 o 
 -12   3   5      270.39      263.10     32.27 o 
 -11   3   5      408.21      402.94     28.44 o 
 -10   3   5       69.19       75.62     37.20 o 
  -9   3   5     1981.56     2033.60     42.17 o 
  -8   3   5      189.33      187.06     13.36 o 
  -7   3   5      478.05      422.18     12.97 o 
  -6   3   5      130.26      112.36      8.99 o 
  -5   3   5     1335.28     1311.62     18.38 o 
  -4   3   5    13115.60    13808.49    123.89 o 
  -3   3   5     9125.09     9674.18     82.72 o 
  -2   3   5      234.42      215.33     11.92 o 
  -1   3   5     5234.08     5539.80     64.33 o 
   0   3   5     3587.73     3669.89     44.55 o 
   1   3   5      630.03      820.77     15.37 o 
   2   3   5     1329.41     1095.54     20.25 o 
   3   3   5        4.81        4.19      7.44 o 
   4   3   5     1962.66     2048.10     53.92 o 
   5   3   5      483.45      506.00     16.55 o 
   6   3   5        0.56       12.70      7.14 o 
   7   3   5     1577.32     1577.44     32.21 o 
   8   3   5      384.79      384.52     23.45 o 
   9   3   5     1004.71     1114.77     42.68 o 
  10   3   5     1151.58     1176.91     47.21 o 
  11   3   5       69.83       64.56     14.20 o 
 -12   4   5        0.00       10.00     13.26 o 
 -11   4   5     1999.94     2086.39    108.71 o 
 -10   4   5      193.81      195.24     21.78 o 
  -9   4   5      111.50      101.01     21.71 o 
  -8   4   5     1205.88     1174.72     54.09 o 
  -7   4   5        4.60       11.33      3.60 o 
  -6   4   5      998.98     1064.46     30.42 o 
  -5   4   5       48.85       31.75      5.70 o 
  -4   4   5     1385.52     1421.78     59.26 o 
  -3   4   5     1463.00     1447.27     29.65 o 
  -1   4   5       13.19        8.97      2.90 o 
   0   4   5     9178.56     9465.17    110.32 o 
   1   4   5      109.35      181.63      9.76 o 
   2   4   5     2929.62     2801.23     44.42 o 
   3   4   5    11134.94    11563.50     93.13 o 
   4   4   5     3841.71     3868.71     61.84 o 
   5   4   5     1215.00     1211.28     26.05 o 
   6   4   5      128.97      142.85     18.06 o 
   7   4   5      672.01      683.89     33.32 o 
   8   4   5     2410.51     2444.90     40.43 o 
   9   4   5      709.20      744.46     23.71 o 
  10   4   5      210.77      206.18     30.35 o 
  11   4   5       10.53       31.66      9.16 o 
 -12   5   5       59.78       67.44     21.49 o 
 -11   5   5       28.84       25.13     15.22 o 
 -10   5   5       56.08       53.91     38.51 o 
  -9   5   5      738.85      768.54     33.99 o 
  -8   5   5       95.72       56.44     16.12 o 
  -7   5   5      890.45      840.71     35.78 o 
  -6   5   5      634.13      550.88     35.02 o 
  -5   5   5      798.53      799.45     39.15 o 
  -4   5   5      576.74      578.26     10.06 o 
  -3   5   5        1.92        5.63      3.45 o 
  -2   5   5     4634.74     4669.63     46.48 o 
  -1   5   5     6059.20     6206.77     50.51 o 
   0   5   5       22.28       11.50      3.66 o 
   1   5   5      161.56      142.58     10.68 o 
   2   5   5      998.63     1017.04     20.90 o 
   3   5   5      719.24      659.75     13.74 o 
   4   5   5     2404.03     2460.00     35.47 o 
   5   5   5        8.93       15.54      8.25 o 
   6   5   5      147.26      116.42     16.27 o 
   7   5   5     1454.96     1512.19     35.39 o 
   8   5   5      657.12      726.28     25.57 o 
   9   5   5      110.01       95.19     13.43 o 
  10   5   5       83.08       48.91     13.62 o 
  11   5   5        0.04        6.01      8.32 o 
 -11   6   5      542.44      567.21     57.00 o 
 -10   6   5      220.27      229.23     27.67 o 
  -9   6   5       78.30       72.30     27.64 o 
  -8   6   5        1.21       17.35     11.06 o 
  -7   6   5        2.84        3.96      9.11 o 
  -6   6   5       88.44       71.85     26.21 o 
  -5   6   5     1146.62     1109.41     33.83 o 
  -4   6   5      104.58      101.79     15.74 o 
  -3   6   5      837.62      784.56     12.95 o 
  -2   6   5     1043.76     1052.53     17.25 o 
  -1   6   5      761.90      688.22     15.46 o 
   0   6   5        2.68       11.47      5.30 o 
   1   6   5       19.26       14.99      4.96 o 
   2   6   5      240.94      226.80     15.44 o 
   3   6   5     1482.08     1388.94     23.82 o 
   4   6   5      581.61      559.18     16.41 o 
   5   6   5       25.50       25.60      6.81 o 
   6   6   5       17.93        4.74      8.80 o 
   7   6   5       41.51       49.82     13.37 o 
   8   6   5      186.03      164.95     20.85 o 
   9   6   5      237.83      247.46     26.33 o 
  10   6   5        5.72       21.97      8.59 o 
 -10   7   5      176.01      198.45     58.08 o 
  -9   7   5        5.72       39.89     18.37 o 
  -8   7   5      103.53       89.66     42.14 o 
  -7   7   5       13.34       24.16     18.85 o 
  -6   7   5      704.52      683.74     58.16 o 
  -5   7   5      100.79      145.40     16.48 o 
  -4   7   5      351.12      313.36     14.57 o 
  -3   7   5      653.43      609.70     18.67 o 
  -2   7   5      173.95      162.96      9.62 o 
  -1   7   5     1239.92     1230.49     24.56 o 
   0   7   5     2311.58     2337.69     41.61 o 
   1   7   5       94.53       87.47      8.46 o 
   2   7   5      375.33      331.64     12.99 o 
   3   7   5       63.29       33.22      9.48 o 
   4   7   5       35.63       42.35      8.37 o 
   5   7   5      268.25      235.53     25.31 o 
   6   7   5       95.18       83.47     13.47 o 
   7   7   5        7.21       26.95     12.34 o 
   8   7   5        0.76       -1.80      9.35 o 
   9   7   5       47.48       58.91     12.71 o 
  -9   8   5       67.66       82.59     29.12 o 
  -8   8   5       32.38       22.32     20.75 o 
  -7   8   5        8.75        5.82     14.62 o 
  -6   8   5      130.88      155.70     21.28 o 
  -5   8   5      721.89      732.80     31.83 o 
  -4   8   5      264.29      255.20     15.55 o 
  -3   8   5       50.18       37.56      8.63 o 
  -2   8   5      326.92      303.83     17.80 o 
  -1   8   5      349.67      324.37     15.79 o 
   0   8   5      115.86      100.56     11.35 o 
   1   8   5       24.75       22.53      6.90 o 
   2   8   5       88.80       99.65      9.55 o 
   3   8   5      251.21      254.00     20.50 o 
   4   8   5      378.77      377.74     34.28 o 
   5   8   5       16.13       30.98     11.26 o 
   6   8   5       50.23       56.14     12.18 o 
   7   8   5      206.63      244.19     44.03 o 
   8   8   5      132.71      133.74     18.20 o 
  -8   9   5       61.60       62.21     18.61 o 
  -7   9   5      395.76      399.71     40.77 o 
  -6   9   5      325.42      406.05     26.30 o 
  -5   9   5        2.52       12.94     11.90 o 
  -4   9   5       13.13       20.47      9.21 o 
  -3   9   5      208.16      179.31     16.70 o 
  -2   9   5     1396.59     1511.65     36.57 o 
  -1   9   5      748.65      798.76     33.27 o 
   0   9   5      807.40      826.63     28.45 o 
   1   9   5      108.43       99.58     10.11 o 
   2   9   5      132.48      141.61     15.31 o 
   3   9   5      178.45      147.71     16.27 o 
   4   9   5      317.86      289.14     22.62 o 
   5   9   5      122.52      116.22     14.14 o 
   6   9   5      154.94      185.42     24.88 o 
   7   9   5      252.45      231.84     23.81 o 
  -6  10   5      196.29      175.75     20.86 o 
  -5  10   5      320.21      344.51     28.53 o 
  -4  10   5       79.80       59.82     12.39 o 
  -3  10   5       41.96       50.08     10.49 o 
  -2  10   5        4.92       30.73      7.93 o 
  -1  10   5      248.08      252.56     20.69 o 
   0  10   5      468.79      483.94     33.64 o 
   1  10   5      178.99      144.07     22.30 o 
   2  10   5      168.54      186.03     17.14 o 
   3  10   5     1402.00     1518.60     43.83 o 
   4  10   5      174.17      164.07     29.75 o 
   5  10   5      148.98      138.14     19.83 o 
  -4  11   5      552.79      669.24     30.43 o 
  -3  11   5      617.03      689.72     92.87 o 
  -2  11   5       29.47       21.41      7.64 o 
  -1  11   5       11.03       16.75      8.20 o 
   0  11   5       24.79       22.15      9.60 o 
   1  11   5      251.27      298.02     27.45 o 
   2  11   5      458.72      457.66     28.43 o 
   3  11   5       40.44       47.74     19.23 o 
 -11   0   6       14.66       18.60     13.53 o 
 -10   0   6     1145.94     1181.47     48.78 o 
  -9   0   6     1289.08     1287.60     38.50 o 
  -8   0   6     1280.10     1306.83     39.05 o 
  -7   0   6       57.97       56.02     19.36 o 
  -6   0   6      514.42      527.30     19.46 o 
  -5   0   6     5789.17     5899.20     75.19 o 
  -4   0   6     4532.47     4369.46     52.84 o 
  -3   0   6     1573.04     1420.51     27.18 o 
  -2   0   6     1143.09     1224.00     40.07 o 
  -1   0   6        7.69       19.27      7.27 o 
   0   0   6     2816.48     3261.65     44.38 o 
   1   0   6     3885.22     4146.33     43.81 o 
   2   0   6    14437.88    15089.04    121.67 o 
   3   0   6       25.39       54.79      9.11 o 
   4   0   6     5873.81     5776.73     66.75 o 
   5   0   6     6023.83     6273.50    104.35 o 
   6   0   6     1008.84      989.90     36.44 o 
   7   0   6      562.81      556.06     34.31 o 
   8   0   6      563.53      583.95     62.78 o 
   9   0   6     2610.75     2625.83     86.95 o 
  10   0   6     1647.21     1800.21    156.81 o 
  11   0   6      835.65      770.75     51.82 o 
  12   0   6       12.15        5.26     17.04 o 
 -13   1   6      449.01      534.01     42.69 o 
 -12   1   6        0.61       -2.20     15.64 o 
 -11   1   6      313.70      334.25     22.04 o 
 -10   1   6       56.10       67.18     14.42 o 
  -9   1   6      285.00      301.68     15.73 o 
  -8   1   6      946.43      929.20     21.42 o 
  -7   1   6      156.39      153.39      8.70 o 
  -6   1   6     3868.16     4088.68     53.60 o 
  -5   1   6     5514.38     5691.54    101.19 o 
  -4   1   6      377.72      391.77     14.29 o 
  -3   1   6      993.25      900.34     29.60 o 
  -2   1   6     4139.71     4315.73     38.97 o 
  -1   1   6      299.33      276.02     11.74 o 
   0   1   6      630.04      536.79     12.08 o 
   1   1   6        4.24        4.45      4.45 o 
   2   1   6     3077.46     3176.78     42.08 o 
   3   1   6     6859.94     7245.38    153.00 o 
   4   1   6        3.63        7.90      4.57 o 
   5   1   6     2657.17     2683.28     42.37 o 
   6   1   6     2291.86     2232.74     37.96 o 
   7   1   6       36.32       33.33      8.57 o 
   8   1   6      369.31      373.61     31.84 o 
   9   1   6      200.24      188.11     20.63 o 
  10   1   6      103.42       90.08     15.14 o 
  11   1   6      216.62      260.75     23.90 o 
  12   1   6       17.36       27.83     12.86 o 
 -13   2   6      210.67      129.26     60.02 o 
 -12   2   6      482.29      466.13     77.52 o 
 -11   2   6       56.66       49.43     19.02 o 
 -10   2   6      163.31      166.53     17.37 o 
  -9   2   6       20.93       24.14     11.39 o 
  -8   2   6      325.65      301.31     14.38 o 
  -7   2   6     1623.53     1616.49     37.78 o 
  -6   2   6       17.10       12.55      3.31 o 
  -5   2   6     2263.83     2351.09     75.88 o 
  -4   2   6     5826.29     6078.69    105.98 o 
  -3   2   6     8229.58     9340.24     91.61 o 
  -2   2   6      550.45      597.26     10.96 o 
  -1   2   6     1256.91     1163.27     30.86 o 
   0   2   6      105.28       98.42      5.87 o 
   1   2   6     1968.83     1966.04     41.66 o 
   2   2   6       42.96       13.28      5.90 o 
   3   2   6     2011.56     2105.61     37.95 o 
   4   2   6      997.51      834.47     21.10 o 
   5   2   6      539.59      524.00     17.87 o 
   6   2   6        2.53       18.01      5.31 o 
   7   2   6      199.84      199.01     19.27 o 
   8   2   6       36.85       40.50     19.96 o 
   9   2   6      502.03      472.03     23.98 o 
  10   2   6       46.73       43.48     10.50 o 
  11   2   6       40.24       46.86     11.13 o 
 -11   3   6        6.06       10.12     11.65 o 
 -10   3   6     1781.29     1850.92     45.24 o 
  -9   3   6        5.86       12.95     12.38 o 
  -8   3   6      233.46      215.25     18.00 o 
  -7   3   6      106.13       97.24      8.53 o 
  -6   3   6      107.84       97.46      7.75 o 
  -5   3   6      452.81      471.46     10.86 o 
  -4   3   6      928.51      973.34     27.46 o 
  -3   3   6       67.60       55.31      8.37 o 
  -2   3   6     2579.35     2503.17     31.77 o 
  -1   3   6      513.32      475.37     14.04 o 
   0   3   6     1712.53     1748.54     29.65 o 
   1   3   6     1104.15     1060.42     32.82 o 
   2   3   6     8010.90     8674.54    103.18 o 
   3   3   6     2177.67     2172.45     40.45 o 
   4   3   6      913.28      943.02     28.54 o 
   5   3   6     2050.55     2133.87     33.32 o 
   6   3   6      734.18      690.03     23.53 o 
   7   3   6      258.18      244.28     21.12 o 
   8   3   6      253.36      240.34     25.53 o 
   9   3   6       89.44       68.41     11.12 o 
  10   3   6        0.07       24.23     10.09 o 
  11   3   6      242.71      275.54     36.79 o 
 -12   4   6      116.19       97.98     32.29 o 
 -11   4   6      140.94      152.84     21.64 o 
 -10   4   6      272.92      307.23     28.28 o 
  -9   4   6       61.29       85.62     23.12 o 
  -8   4   6        8.75       -3.96     11.88 o 
  -7   4   6        0.54        7.75     12.35 o 
  -6   4   6      487.80      516.46     21.02 o 
  -5   4   6      241.68      245.06     28.08 o 
  -4   4   6      727.33      657.92     75.15 o 
  -3   4   6     2393.39     2497.55     36.76 o 
  -2   4   6      466.03      487.10      9.98 o 
  -1   4   6      319.47      366.50      8.61 o 
   0   4   6       36.43       37.03      5.70 o 
   1   4   6      121.96      144.98     11.78 o 
   2   4   6       35.14       35.20      4.51 o 
   3   4   6      291.14      258.75     11.29 o 
   4   4   6     1216.83     1300.05     27.53 o 
   5   4   6       87.40       89.58     12.82 o 
   6   4   6       52.75       29.01     10.52 o 
   7   4   6      440.50      417.10     21.57 o 
   8   4   6      382.08      380.54     21.04 o 
   9   4   6      480.30      481.98     32.70 o 
  10   4   6       59.24       71.75     15.25 o 
  11   4   6       10.02        6.90      7.51 o 
 -11   5   6       64.30       50.40     16.65 o 
 -10   5   6      611.44      630.82     34.69 o 
  -9   5   6      317.88      353.26     70.97 o 
  -8   5   6      679.28      656.79     42.81 o 
  -7   5   6       81.03       76.84     16.28 o 
  -6   5   6      124.08      152.90     32.21 o 
  -5   5   6      111.22      117.53     19.01 o 
  -4   5   6       21.10       18.56     11.87 o 
  -3   5   6       72.86       78.15      9.11 o 
  -2   5   6      252.62      251.34      8.19 o 
  -1   5   6     1763.60     1798.88     27.74 o 
   0   5   6     1439.55     1336.93     18.77 o 
   1   5   6     1217.79     1223.79     18.57 o 
   2   5   6      508.61      522.17     13.36 o 
   3   5   6      603.91      602.93     18.86 o 
   4   5   6      367.61      336.29     18.28 o 
   5   5   6        4.94        9.41      7.76 o 
   6   5   6     1407.21     1402.55     45.04 o 
   7   5   6        0.74       -5.21      8.49 o 
   8   5   6      598.04      603.82     28.87 o 
   9   5   6      123.37      133.07     21.84 o 
  10   5   6        5.61        2.88      8.65 o 
 -11   6   6      249.79      284.60     51.19 o 
 -10   6   6      102.87       98.73     50.00 o 
  -9   6   6      539.32      530.45     44.02 o 
  -8   6   6       25.72       33.89     20.75 o 
  -7   6   6     1757.39     1827.79     67.90 o 
  -6   6   6      420.26      444.07     28.42 o 
  -5   6   6       78.80       67.14     12.35 o 
  -4   6   6      134.42      131.54     10.23 o 
  -3   6   6      777.96      767.49     22.23 o 
  -2   6   6     4249.96     4221.86     28.30 o 
  -1   6   6     2127.47     2104.02     28.83 o 
   0   6   6     1768.23     1750.58     30.33 o 
   1   6   6      623.28      604.03     13.76 o 
   2   6   6     3220.43     3208.24     29.05 o 
   3   6   6      290.83      280.10     15.50 o 
   4   6   6       19.79       21.01      8.86 o 
   5   6   6      200.90      198.96     19.60 o 
   6   6   6     1251.89     1253.91     33.09 o 
   7   6   6     2894.30     3149.15     47.22 o 
   8   6   6      185.79      210.37     21.89 o 
   9   6   6      294.63      325.63     35.06 o 
  10   6   6        7.87       25.32      9.02 o 
 -10   7   6      453.22      440.08     39.84 o 
  -9   7   6       16.88       21.09     14.64 o 
  -8   7   6      592.39      610.59     76.17 o 
  -7   7   6      143.95      151.06     37.24 o 
  -6   7   6     1981.40     1902.07     94.22 o 
  -5   7   6     1317.08     1369.33     55.24 o 
  -4   7   6       38.35       34.37      8.29 o 
  -3   7   6     1460.00     1546.97     27.20 o 
  -2   7   6     2454.62     2575.62     32.81 o 
  -1   7   6       78.87       86.59      8.50 o 
   0   7   6      230.93      232.80     13.14 o 
   1   7   6       94.19      109.03      8.92 o 
   2   7   6     1085.48     1076.42     21.15 o 
   3   7   6     4326.27     4334.36    113.85 o 
   4   7   6      428.84      447.86     23.08 o 
   5   7   6       37.30       50.12      9.65 o 
   6   7   6      220.21      234.04     20.38 o 
   7   7   6      103.56      109.53     17.56 o 
   8   7   6      566.58      540.34     25.52 o 
   9   7   6       90.88       68.98     14.53 o 
  -9   8   6       16.22       -5.32     15.89 o 
  -8   8   6        6.44        6.17     20.88 o 
  -7   8   6      567.20      587.16     47.83 o 
  -6   8   6      467.64      466.18     28.79 o 
  -5   8   6      270.12      271.16     20.97 o 
  -4   8   6      449.55      418.66     19.11 o 
  -3   8   6      233.79      231.53     15.65 o 
  -2   8   6     1250.48     1266.05     32.09 o 
  -1   8   6      640.55      672.69     21.68 o 
   0   8   6       51.68       55.79      8.49 o 
   1   8   6      613.98      663.63     20.52 o 
   2   8   6      715.17      741.17     30.58 o 
   3   8   6      104.50       94.72     12.98 o 
   4   8   6      382.14      423.04     27.38 o 
   5   8   6      138.01      128.06     16.05 o 
   6   8   6      606.84      629.35     42.47 o 
   7   8   6      170.22      185.68     26.23 o 
   8   8   6       32.08       21.80      9.20 o 
  -8   9   6       73.92       93.86     23.54 o 
  -7   9   6       65.24       47.97     28.45 o 
  -6   9   6        1.01       15.48     12.41 o 
  -5   9   6       93.97      108.31     15.49 o 
  -4   9   6       39.50       34.73     10.18 o 
  -3   9   6       52.61       53.00      9.95 o 
  -2   9   6       17.10       30.56      8.57 o 
  -1   9   6      264.55      240.98     20.02 o 
   0   9   6     1249.67     1317.28     39.45 o 
   1   9   6      407.09      408.89     28.98 o 
   2   9   6       86.59       47.04     14.54 o 
   3   9   6      275.92      258.52     21.31 o 
   4   9   6        1.55       18.87      7.26 o 
   5   9   6      308.01      317.75     24.72 o 
   6   9   6      218.47      226.31     31.22 o 
   7   9   6       27.92       39.06     10.95 o 
  -6  10   6       55.74       53.82     13.08 o 
  -5  10   6      209.12      219.86     24.80 o 
  -4  10   6      349.42      343.89     37.03 o 
  -3  10   6      178.16      205.16     20.13 o 
  -2  10   6       26.67       25.35      8.19 o 
  -1  10   6      100.99       95.12     20.62 o 
   0  10   6       16.48       15.36      7.75 o 
   1  10   6      236.81      205.79     19.57 o 
   2  10   6       51.74       50.22     10.72 o 
   3  10   6        1.58       14.37     11.53 o 
   4  10   6        2.31        8.41      7.26 o 
   5  10   6       55.52       38.62     12.42 o 
  -3  11   6      124.29      113.59     19.16 o 
  -2  11   6        5.29        9.24     14.70 o 
  -1  11   6        2.62        6.92     15.85 o 
   0  11   6        4.11       11.76     10.03 o 
   1  11   6       40.53       36.83     12.70 o 
   2  11   6        1.30       27.07     13.81 o 
 -13   1   7        5.16       22.06     24.35 o 
 -12   1   7       40.65       49.28     16.99 o 
 -11   1   7      179.07      204.57     19.35 o 
 -10   1   7      613.50      671.25     43.37 o 
  -9   1   7     1234.89     1202.94     30.10 o 
  -8   1   7      362.64      359.59     18.69 o 
  -7   1   7      307.13      256.67      9.12 o 
  -6   1   7      190.91      173.21      9.92 o 
  -5   1   7      838.32      815.62     18.52 o 
  -4   1   7     2117.73     2185.75     26.56 o 
  -3   1   7      611.34      638.04     11.13 o 
  -2   1   7     2498.19     2701.86     55.45 o 
  -1   1   7      920.25      964.19     22.01 o 
   0   1   7        8.81        4.64      4.28 o 
   1   1   7       28.77       33.75      4.65 o 
   2   1   7      118.63      142.32      8.80 o 
   3   1   7     1672.24     1638.14     23.93 o 
   4   1   7     4185.55     4265.15     44.62 o 
   5   1   7      366.17      349.18     16.17 o 
   6   1   7      522.03      534.76     23.81 o 
   7   1   7        1.34       10.46      6.32 o 
   8   1   7      467.37      481.37     48.40 o 
   9   1   7      312.14      382.78     22.66 o 
  10   1   7      138.85      155.62     18.51 o 
  11   1   7       29.14       16.72      9.81 o 
 -12   2   7        7.01       -6.59     18.09 o 
 -11   2   7       31.91       59.26     20.04 o 
 -10   2   7       55.78       52.74     36.14 o 
  -9   2   7      443.26      426.71     28.53 o 
  -8   2   7      405.66      409.40     21.04 o 
  -7   2   7      337.06      330.09     19.83 o 
  -6   2   7     2238.04     2221.43     70.18 o 
  -5   2   7     5337.87     5644.88     84.62 o 
  -4   2   7      795.03      793.93     29.82 o 
  -3   2   7      674.17      625.31     20.62 o 
  -2   2   7      333.66      296.19      9.67 o 
  -1   2   7     1705.70     1565.23     39.78 o 
   0   2   7     2704.64     2545.22     40.93 o 
   1   2   7     3925.97     3926.21     38.47 o 
   2   2   7      135.18      141.72     13.29 o 
   3   2   7     1344.56     1327.97     17.62 o 
   4   2   7        6.61       17.35      7.70 o 
   5   2   7     1801.62     1794.74     28.44 o 
   6   2   7     1260.15     1202.44     32.66 o 
   7   2   7     1471.47     1553.83     55.76 o 
   8   2   7     1159.84     1093.37     36.06 o 
   9   2   7      117.25      104.02     15.16 o 
  10   2   7       69.31       47.21     10.95 o 
  11   2   7       17.63       24.93     11.25 o 
 -12   3   7       89.23       95.86     38.21 o 
 -11   3   7      161.95      152.76     30.60 o 
 -10   3   7        8.24       25.73     19.40 o 
  -9   3   7     1765.30     1798.68     90.45 o 
  -8   3   7       62.10       54.16     14.64 o 
  -7   3   7     2155.07     2070.76     55.62 o 
  -6   3   7       81.21       58.44     12.99 o 
  -5   3   7        8.16        4.99     10.54 o 
  -4   3   7     5175.77     5312.43     88.47 o 
  -3   3   7     1565.21     1591.29     29.41 o 
  -2   3   7     3053.47     2976.48     28.21 o 
  -1   3   7     1758.42     1721.89     30.60 o 
   0   3   7     4239.74     4719.35     42.47 o 
   1   3   7     3629.36     3558.78     42.56 o 
   2   3   7     6389.79     6734.38     77.48 o 
   3   3   7       41.58       24.87      7.10 o 
   4   3   7     2777.37     2861.98     59.11 o 
   5   3   7       55.31       63.66     16.13 o 
   6   3   7     1412.55     1333.99     30.45 o 
   7   3   7      389.32      387.52     17.91 o 
   8   3   7      142.28      127.13     24.54 o 
   9   3   7     1843.05     1893.41     47.23 o 
  10   3   7      496.49      472.25     38.26 o 
  11   3   7       12.74       20.66      9.77 o 
 -12   4   7       86.61       74.81     27.47 o 
 -11   4   7      788.78      861.10     39.43 o 
 -10   4   7       44.54       54.43     15.23 o 
  -9   4   7      245.15      247.63     24.79 o 
  -8   4   7      844.78      811.72     42.32 o 
  -7   4   7       17.72       20.85     14.69 o 
  -6   4   7     1149.53     1155.59     41.08 o 
  -5   4   7       56.37       39.75     11.82 o 
  -4   4   7      100.11       86.26     16.03 o 
  -3   4   7     1586.56     1565.70     28.43 o 
  -2   4   7     5252.85     5467.54     64.06 o 
  -1   4   7        3.36        6.02      5.78 o 
   0   4   7     2218.83     2298.83     33.09 o 
   1   4   7      451.54      508.73     17.45 o 
   2   4   7     5852.81     6244.46     71.90 o 
   3   4   7     2765.21     2727.93     69.70 o 
   4   4   7       95.77       85.86     10.28 o 
   5   4   7     2149.95     2197.97     43.85 o 
   6   4   7      321.24      355.58     23.27 o 
   7   4   7      232.98      245.07     21.76 o 
   8   4   7      635.74      705.80     25.79 o 
   9   4   7      431.32      444.59     29.26 o 
  10   4   7      235.07      251.46     30.69 o 
  11   4   7      503.58      534.02     51.81 o 
 -11   5   7       13.69        4.09     17.46 o 
 -10   5   7        3.14       29.46     14.70 o 
  -9   5   7      136.40      123.49     20.52 o 
  -8   5   7      599.73      622.15     51.31 o 
  -7   5   7     1712.45     1878.41     73.55 o 
  -6   5   7        1.54        1.92     12.30 o 
  -5   5   7       75.23       68.86     17.16 o 
  -4   5   7      122.49      128.73     11.41 o 
  -3   5   7       48.83       34.55      7.41 o 
  -2   5   7     1596.12     1570.71     22.47 o 
  -1   5   7     4005.00     4057.47     55.16 o 
   0   5   7     1207.87     1234.60     20.01 o 
   1   5   7     3173.31     3225.55     34.16 o 
   2   5   7     3038.77     3159.30     45.55 o 
   3   5   7       11.31       22.33      5.25 o 
   4   5   7     1028.03      966.87     34.08 o 
   5   5   7     2977.97     3078.10     56.15 o 
   6   5   7      769.60      749.45     31.40 o 
   7   5   7     1351.67     1420.99     45.29 o 
   8   5   7      393.06      381.87     24.73 o 
   9   5   7      105.80      111.89     14.95 o 
  10   5   7        3.88        8.27     10.84 o 
 -11   6   7      104.09      182.04     31.07 o 
 -10   6   7        2.99       13.45     24.77 o 
  -9   6   7       58.30       64.74     21.23 o 
  -8   6   7      221.52      204.05     29.09 o 
  -7   6   7       87.69      110.12     21.73 o 
  -6   6   7      128.46      152.86     21.41 o 
  -5   6   7      402.14      371.72     41.78 o 
  -4   6   7       12.64       15.75     11.66 o 
  -3   6   7     1597.68     1685.11     34.24 o 
  -2   6   7      351.27      366.90     15.70 o 
  -1   6   7      223.56      233.07     10.88 o 
   0   6   7       25.72       19.66      6.27 o 
   1   6   7       16.05       13.49      4.68 o 
   2   6   7      758.86      762.33     20.49 o 
   3   6   7     1258.39     1282.74     30.52 o 
   4   6   7      443.01      420.67     17.50 o 
   5   6   7        1.49       -2.19      7.27 o 
   6   6   7       16.76       13.28     15.87 o 
   7   6   7       43.62       31.42     16.47 o 
   8   6   7       29.42       32.63     10.71 o 
   9   6   7        5.92       22.18      9.24 o 
 -10   7   7       21.91       54.15     19.26 o 
  -9   7   7       12.39       18.68     14.70 o 
  -8   7   7        1.15       19.69     24.52 o 
  -7   7   7       37.58       31.85     13.87 o 
  -6   7   7        2.05       25.70     12.17 o 
  -5   7   7        4.41       -8.03     16.44 o 
  -4   7   7      132.97      117.29     13.66 o 
  -3   7   7        2.69       -0.39      8.16 o 
  -2   7   7        2.64       12.47      6.63 o 
  -1   7   7      455.65      442.06     16.82 o 
   0   7   7      276.78      262.72     12.53 o 
   1   7   7        3.97        9.39      9.29 o 
   2   7   7      220.38      200.05     21.53 o 
   3   7   7      524.64      468.02     26.01 o 
   4   7   7       57.58       59.12     14.72 o 
   5   7   7      454.26      465.72     23.72 o 
   6   7   7       58.60       62.17     11.21 o 
   7   7   7        6.98        9.61      8.86 o 
   8   7   7       24.41       18.41      9.79 o 
   9   7   7      149.15      153.63     26.34 o 
  -9   8   7       69.55       57.63     28.74 o 
  -8   8   7       50.38       64.08     22.52 o 
  -7   8   7        0.62        2.26     21.22 o 
  -6   8   7       29.50       16.79      9.81 o 
  -5   8   7      119.59      109.25     16.06 o 
  -4   8   7       15.71       10.27     10.48 o 
  -3   8   7      882.55      938.51     27.64 o 
  -2   8   7      982.85      909.19     36.81 o 
  -1   8   7      795.52      739.35     24.71 o 
   0   8   7        9.77        5.99      8.07 o 
   1   8   7       48.37       27.09      7.82 o 
   2   8   7      821.21      828.40     38.85 o 
   3   8   7      347.94      353.77     20.68 o 
   4   8   7       14.36       22.27      6.59 o 
   5   8   7       76.23       59.58     12.30 o 
   6   8   7        0.13       16.64      7.69 o 
   7   8   7       19.40       20.65     16.29 o 
   8   8   7        7.46       -4.33      9.92 o 
  -8   9   7      114.64       65.25     15.21 o 
  -7   9   7      248.57      240.63     32.52 o 
  -6   9   7      373.78      460.39     41.29 o 
  -5   9   7      225.27      181.50     29.08 o 
  -4   9   7      328.23      319.07     21.47 o 
  -3   9   7       50.57       49.39     11.69 o 
  -2   9   7      511.21      521.29     45.67 o 
  -1   9   7       47.80       38.99      7.58 o 
   0   9   7       53.17       44.56     12.79 o 
   1   9   7     1018.89     1100.38     31.08 o 
   2   9   7      333.35      332.15     31.55 o 
   3   9   7        1.92        4.78     11.38 o 
   4   9   7        5.61        2.39      8.73 o 
   5   9   7       27.07       49.34     10.74 o 
   6   9   7      174.10      170.78     24.96 o 
  -6  10   7      113.82       56.54     26.12 o 
  -5  10   7      231.54      236.36     31.65 o 
  -4  10   7      183.14      204.45     20.51 o 
  -3  10   7      722.31      727.43     52.00 o 
  -2  10   7      110.01      135.50     19.80 o 
  -1  10   7       10.65       18.13      9.69 o 
   0  10   7       93.12       81.53     14.83 o 
   1  10   7        0.96        7.46     12.38 o 
   2  10   7      403.57      383.86     38.39 o 
   3  10   7       48.78       45.27     13.91 o 
   4  10   7       98.99      107.15     20.44 o 
  -2  11   7      394.60      395.84     57.61 o 
  -1  11   7      364.98      399.49     26.95 o 
   0  11   7       15.71       23.21     11.50 o 
   1  11   7        2.01       19.99     11.91 o 
 -11   0   8      423.28      451.34     31.95 o 
 -10   0   8     1732.46     1754.37     77.01 o 
  -9   0   8      507.24      514.15     35.34 o 
  -8   0   8      363.50      377.43     19.79 o 
  -7   0   8       14.38       10.41     12.17 o 
  -6   0   8      139.92      146.92     18.60 o 
  -5   0   8      145.75      142.39      9.03 o 
  -4   0   8     3141.87     3134.00     70.08 o 
  -3   0   8      873.34      932.18     51.06 o 
  -2   0   8     6400.44     6571.66    101.95 o 
  -1   0   8     1338.67     1136.67     59.68 o 
   0   0   8     1011.08     1241.41     46.92 o 
   1   0   8      592.13      667.27     22.29 o 
   2   0   8      431.26      375.37     14.95 o 
   3   0   8    10859.30    11753.27    119.47 o 
   4   0   8     9503.57     9905.93    158.40 o 
   5   0   8     1202.57     1228.20     45.98 o 
   6   0   8       65.91       92.79     19.43 o 
   7   0   8      311.90      400.06     63.38 o 
   8   0   8       16.09       39.55     16.48 o 
   9   0   8      769.43      736.23     46.74 o 
  10   0   8      244.07      232.38     71.73 o 
  11   0   8       49.90       55.82     23.71 o 
 -12   1   8      149.71      126.21     24.01 o 
 -11   1   8      489.67      503.50     37.20 o 
 -10   1   8      156.45      156.20     23.16 o 
  -9   1   8        2.35        4.18      7.83 o 
  -8   1   8      152.12      142.33     17.13 o 
  -7   1   8     1717.17     1714.06     62.40 o 
  -6   1   8     1985.00     2023.22     29.32 o 
  -5   1   8     3052.84     3118.46     96.12 o 
  -4   1   8      698.35      714.91     37.06 o 
  -3   1   8    21356.62    23096.40    172.46 o 
  -2   1   8      471.33      509.02     17.03 o 
  -1   1   8     2383.24     2411.33     73.33 o 
   0   1   8     2464.04     2569.15     36.24 o 
   1   1   8     1353.55     1451.01     25.11 o 
   2   1   8     4961.86     5389.70     53.23 o 
   3   1   8       57.58       45.82      7.19 o 
   4   1   8      451.83      421.89     14.84 o 
   5   1   8      373.00      386.28     20.79 o 
   6   1   8       77.51       54.27      8.10 o 
   7   1   8      380.69      476.23     27.22 o 
   8   1   8     4019.73     3923.42     52.02 o 
   9   1   8      291.33      308.94     27.37 o 
  10   1   8        3.25        5.55     11.41 o 
  11   1   8        1.51       23.63     12.04 o 
 -12   2   8       21.50       27.22     22.23 o 
 -11   2   8      293.67      297.57     37.96 o 
 -10   2   8      889.22      939.03     48.78 o 
  -9   2   8        3.44       13.33      9.35 o 
  -8   2   8      999.84     1015.88     39.39 o 
  -7   2   8     1019.48     1006.57     27.97 o 
  -6   2   8       15.81       23.82      7.00 o 
  -5   2   8     4288.59     4578.48    107.86 o 
  -4   2   8      983.61      952.75     18.14 o 
  -3   2   8      537.02      561.91      7.93 o 
  -2   2   8      941.23      995.82     25.16 o 
  -1   2   8       81.38       88.04     10.43 o 
   0   2   8       22.38       25.23      4.34 o 
   1   2   8     8285.20     9042.00     83.04 o 
   2   2   8     2814.22     2959.78     36.09 o 
   3   2   8        9.11       14.06      8.23 o 
   4   2   8       11.92       24.25      7.66 o 
   5   2   8      136.32      132.11     14.62 o 
   6   2   8     1353.29     1335.36     30.45 o 
   7   2   8      209.34      181.75     17.58 o 
   8   2   8      206.41      201.48     19.42 o 
   9   2   8      457.15      426.30     28.91 o 
  10   2   8       90.29       86.38     18.22 o 
  11   2   8      174.96      203.89     21.94 o 
 -12   3   8        7.32      -16.74     18.43 o 
 -11   3   8       19.12       16.23     19.87 o 
 -10   3   8      444.05      430.27     72.79 o 
  -9   3   8      266.87      303.87     46.28 o 
  -8   3   8      406.39      373.92     36.77 o 
  -7   3   8        0.43       -7.97     16.74 o 
  -6   3   8      158.76      198.14     44.68 o 
  -5   3   8      228.28      232.28     25.65 o 
  -4   3   8     2275.64     2423.08     50.41 o 
  -3   3   8      816.55      768.48     25.22 o 
  -2   3   8      819.11      833.54     18.06 o 
  -1   3   8      530.19      528.76     10.74 o 
   0   3   8     1202.86     1383.79     23.11 o 
   1   3   8      175.95      215.84     14.27 o 
   2   3   8      588.94      539.27     16.22 o 
   3   3   8      416.65      437.97     16.32 o 
   4   3   8     1127.79     1122.38     25.29 o 
   5   3   8        3.74        9.44      8.52 o 
   6   3   8     1936.94     1939.68     29.12 o 
   7   3   8       10.38       15.50     12.23 o 
   8   3   8       59.54       57.72     12.26 o 
   9   3   8      129.22      129.86     16.57 o 
  10   3   8      229.38      206.87     25.89 o 
  11   3   8      307.96      351.42     25.09 o 
 -12   4   8       67.68       40.66     25.78 o 
 -11   4   8      135.91       95.10     28.83 o 
 -10   4   8      363.94      407.02     25.28 o 
  -9   4   8       41.16       50.06     13.76 o 
  -8   4   8       76.64       56.88     16.53 o 
  -7   4   8      184.13      164.70     31.62 o 
  -6   4   8       22.38       14.73     12.20 o 
  -5   4   8       42.92       36.03     12.70 o 
  -4   4   8       58.92       52.42     21.85 o 
  -3   4   8      371.10      370.76     25.83 o 
  -2   4   8     1098.62     1076.54     17.54 o 
  -1   4   8      914.35      916.25     18.58 o 
   0   4   8      227.81      201.37     11.86 o 
   1   4   8       30.34       31.61     14.92 o 
   2   4   8        0.12       -3.27      7.93 o 
   3   4   8      245.50      253.43     20.09 o 
   4   4   8      348.17      361.51     23.44 o 
   5   4   8      311.04      350.05     28.52 o 
   6   4   8       22.27       26.64     11.88 o 
   7   4   8      263.64      265.46     21.68 o 
   8   4   8      449.81      434.51     29.44 o 
   9   4   8       56.75       58.01     15.44 o 
  10   4   8        2.33       14.37     10.32 o 
 -11   5   8        6.65       10.65     19.53 o 
 -10   5   8      224.26      233.00     52.67 o 
  -9   5   8       61.71       43.70     14.52 o 
  -8   5   8      493.18      471.45     31.23 o 
  -7   5   8        4.71        2.86     12.37 o 
  -6   5   8      145.77      166.58     28.24 o 
  -5   5   8      438.55      444.82     25.22 o 
  -4   5   8       59.86       51.76     10.00 o 
  -3   5   8      177.48      170.57     15.95 o 
  -2   5   8       19.48       14.18      3.12 o 
  -1   5   8      680.79      659.34     18.10 o 
   0   5   8      213.56      192.33     10.85 o 
   1   5   8        5.03        4.65      7.40 o 
   2   5   8     1025.54     1007.70     21.17 o 
   3   5   8      138.45      141.63     15.25 o 
   4   5   8      728.17      707.33     20.32 o 
   5   5   8        1.75       13.10     10.90 o 
   6   5   8      367.10      395.15     21.10 o 
   7   5   8       59.38       45.42     12.60 o 
   8   5   8      359.51      385.69     27.82 o 
   9   5   8       54.41       51.18     11.87 o 
  10   5   8       32.27       19.89     12.95 o 
 -11   6   8      139.56      138.30     26.72 o 
 -10   6   8      203.54      182.33     24.96 o 
  -9   6   8       49.94       24.17     20.55 o 
  -8   6   8      162.87      162.29     41.34 o 
  -7   6   8      648.78      617.61     34.10 o 
  -6   6   8      549.67      577.49     44.05 o 
  -5   6   8      366.47      332.53     25.06 o 
  -4   6   8      506.49      524.60     19.89 o 
  -3   6   8       60.96       59.61      8.86 o 
  -2   6   8       41.48       44.24     10.59 o 
  -1   6   8       68.80       70.54      7.57 o 
   0   6   8      852.27      823.07     23.55 o 
   1   6   8     3635.96     4014.41     72.84 o 
   2   6   8      539.18      570.99     22.00 o 
   3   6   8      354.17      365.44     21.51 o 
   4   6   8      111.61       92.41     15.25 o 
   5   6   8      145.67      123.86     16.10 o 
   6   6   8      698.01      707.92     30.93 o 
   7   6   8      746.98      819.85     47.62 o 
   8   6   8       23.15       22.18     10.29 o 
   9   6   8       94.27       92.26     13.52 o 
 -10   7   8        7.60        5.12     16.69 o 
  -9   7   8      586.54      616.29     61.67 o 
  -8   7   8     1023.34     1044.73     45.90 o 
  -7   7   8        7.94       25.59     11.15 o 
  -6   7   8       82.15       77.53     20.35 o 
  -5   7   8      292.26      252.27     34.74 o 
  -4   7   8      863.69      954.66     33.34 o 
  -3   7   8     6930.48     7276.71     85.80 o 
  -2   7   8       67.41       50.88     11.29 o 
  -1   7   8      122.38      136.77     13.03 o 
   0   7   8      508.79      557.65     14.65 o 
   1   7   8       17.37       18.56      6.74 o 
   2   7   8      996.25      975.28     32.29 o 
   3   7   8      104.20       96.85     17.62 o 
   4   7   8       88.79      105.60     16.30 o 
   5   7   8      511.58      581.84     22.94 o 
   6   7   8      312.34      353.54     34.68 o 
   7   7   8        0.82        7.54      7.62 o 
   8   7   8      316.28      350.81     34.20 o 
  -9   8   8        3.60       14.56     23.16 o 
  -8   8   8      294.86      330.88     70.76 o 
  -7   8   8      749.84      711.20     41.63 o 
  -6   8   8      229.92      238.91     30.37 o 
  -5   8   8      251.83      270.47     24.61 o 
  -4   8   8      289.14      272.43     42.01 o 
  -3   8   8       16.52       19.52      5.92 o 
  -2   8   8      609.64      593.54     25.13 o 
  -1   8   8        7.24       24.23      8.65 o 
   0   8   8      949.96      933.86     30.12 o 
   1   8   8     1451.72     1411.08     50.23 o 
   2   8   8     1255.96     1228.88     73.12 o 
   3   8   8        1.13        3.06      9.01 o 
   4   8   8      431.04      474.81     43.82 o 
   5   8   8        7.10       16.30      8.61 o 
   6   8   8      529.82      558.08     45.63 o 
   7   8   8      171.19      121.84     20.19 o 
  -7   9   8      256.01      192.46     28.87 o 
  -6   9   8      211.00      168.71     22.83 o 
  -5   9   8       30.28       36.76     15.13 o 
  -4   9   8      621.72      617.97     39.28 o 
  -3   9   8      482.17      552.76     40.19 o 
  -2   9   8      218.09      204.25     16.81 o 
  -1   9   8       58.97       59.96     14.00 o 
   0   9   8       18.51       23.14      9.28 o 
   1   9   8      177.48      137.01     23.96 o 
   2   9   8      607.15      573.98     40.98 o 
   3   9   8      279.15      303.33     22.15 o 
   4   9   8        0.97        3.11      7.94 o 
   5   9   8      300.17      327.03     31.61 o 
   6   9   8        0.53       17.04     12.59 o 
  -5  10   8       44.01       33.82     11.45 o 
  -4  10   8        3.63       18.94     19.81 o 
  -3  10   8       15.11       83.74     27.95 o 
  -2  10   8      110.78       84.09     21.21 o 
  -1  10   8      147.21      188.62     19.93 o 
   0  10   8      174.77      192.26     20.09 o 
   1  10   8       91.39       93.42     21.81 o 
   2  10   8      208.03      219.87     25.69 o 
   3  10   8      432.46      393.22     36.27 o 
   4  10   8      191.43      143.24     26.41 o 
 -12   1   9       53.10       53.51     15.72 o 
 -11   1   9        1.95       -1.01      9.47 o 
 -10   1   9      154.35      151.91     31.95 o 
  -9   1   9      593.32      615.26     25.89 o 
  -8   1   9      316.46      319.74     19.68 o 
  -7   1   9      186.38      163.59     13.35 o 
  -6   1   9      430.09      429.80     12.83 o 
  -5   1   9        1.28        6.40      4.59 o 
  -4   1   9     3213.51     3356.84     73.20 o 
  -3   1   9     8698.54     9322.36    159.74 o 
  -2   1   9      471.80      386.29     13.13 o 
  -1   1   9        0.83        3.02      5.05 o 
   0   1   9      218.38      199.23     14.92 o 
   1   1   9        6.19        7.23      3.60 o 
   2   1   9     3894.04     4327.83     53.51 o 
   3   1   9      249.28      192.74     10.72 o 
   4   1   9     2176.66     2206.21     32.14 o 
   5   1   9      469.79      490.30     21.08 o 
   6   1   9      289.94      273.85     22.67 o 
   7   1   9     1096.27      982.14     35.19 o 
   8   1   9      504.33      420.92     31.39 o 
   9   1   9       47.87       38.71     10.93 o 
  10   1   9      136.82      121.38     23.05 o 
  11   1   9      206.36      162.14     21.22 o 
 -12   2   9      343.82      208.30     75.32 o 
 -11   2   9      405.28      368.32     99.84 o 
 -10   2   9      497.43      556.16     49.12 o 
  -9   2   9      250.88      247.39     24.58 o 
  -8   2   9      139.06      122.26     14.46 o 
  -7   2   9     1082.36     1067.61     26.63 o 
  -6   2   9     3214.79     3310.63     47.48 o 
  -5   2   9     2723.47     2819.89     47.24 o 
  -4   2   9     2770.67     2991.89     57.27 o 
  -3   2   9       55.49       69.28      4.88 o 
  -2   2   9        2.24        8.28      4.73 o 
  -1   2   9     2401.95     2564.52     44.84 o 
   0   2   9      601.83      583.24     21.22 o 
   1   2   9      143.51      154.75     11.18 o 
   2   2   9      319.15      270.69     18.14 o 
   3   2   9     3714.71     3922.50     68.65 o 
   4   2   9      884.25      893.84     35.18 o 
   5   2   9        4.07       12.15      7.40 o 
   6   2   9       34.55       37.88     14.29 o 
   7   2   9     4698.33     4854.63     66.19 o 
   8   2   9     1865.29     1915.77     39.13 o 
   9   2   9       29.17       18.32     12.15 o 
  10   2   9       22.54       23.78      8.72 o 
  11   2   9       36.58       23.84      9.17 o 
 -12   3   9        2.76       23.08     16.91 o 
 -11   3   9       31.36       75.74     31.70 o 
 -10   3   9      462.61      463.09     40.32 o 
  -9   3   9        0.43       22.66     25.91 o 
  -8   3   9     1106.66     1205.89     49.93 o 
  -7   3   9     1540.74     1533.08     47.21 o 
  -6   3   9      272.97      263.98     35.25 o 
  -5   3   9     1402.59     1407.69     75.49 o 
  -4   3   9      829.28      871.61     28.23 o 
  -3   3   9       81.62       80.45      8.28 o 
  -2   3   9     1250.21     1240.10     31.64 o 
  -1   3   9      384.02      354.66     12.65 o 
   0   3   9       43.10       39.36      4.52 o 
   1   3   9     3788.95     3946.09     49.47 o 
   2   3   9      193.58      214.71     12.54 o 
   3   3   9     2281.58     2300.48     39.00 o 
   4   3   9      377.62      393.05     22.16 o 
   5   3   9      124.92      146.54     18.39 o 
   6   3   9     1405.15     1454.61     32.94 o 
   7   3   9      479.01      515.49     27.46 o 
   8   3   9       21.45       32.69      8.48 o 
   9   3   9      109.50      121.46     22.06 o 
  10   3   9       65.42       66.46     13.85 o 
 -12   4   9      141.05      208.63     42.44 o 
 -11   4   9      242.38      246.85     44.47 o 
 -10   4   9       11.22       27.18     14.66 o 
  -9   4   9      685.72      810.47     33.03 o 
  -8   4   9      768.32      736.29     39.19 o 
  -7   4   9      149.65      142.10     18.04 o 
  -6   4   9     1118.59     1104.04     53.43 o 
  -5   4   9        2.68        9.75     11.13 o 
  -4   4   9     1104.60     1147.98     32.32 o 
  -3   4   9      436.90      435.74     13.97 o 
  -2   4   9        0.45        0.99      3.94 o 
  -1   4   9     1186.91     1116.30     19.83 o 
   0   4   9     3813.42     3814.02     48.02 o 
   1   4   9       45.45       47.48      9.32 o 
   2   4   9     2941.27     3117.38     38.56 o 
   3   4   9      242.31      233.70     23.97 o 
   4   4   9     1512.73     1600.08     38.42 o 
   5   4   9     1006.57     1001.76     28.39 o 
   6   4   9      165.45      151.73     21.24 o 
   7   4   9      826.34      834.09     32.46 o 
   8   4   9      432.69      421.68     29.71 o 
   9   4   9      120.68      114.17     16.86 o 
  10   4   9      400.48      405.33     42.24 o 
 -11   5   9       85.69       35.17     21.64 o 
 -10   5   9      206.12      175.51     22.10 o 
  -9   5   9        0.31       -5.69     30.94 o 
  -8   5   9      350.35      389.20     46.75 o 
  -7   5   9      227.37      170.09     27.66 o 
  -6   5   9       11.20       28.70     27.18 o 
  -5   5   9     2460.83     2474.63     53.54 o 
  -4   5   9     2199.25     2248.39     70.65 o 
  -3   5   9      456.61      453.01     25.20 o 
  -2   5   9       14.87       12.31      4.81 o 
  -1   5   9     1567.01     1613.57     19.62 o 
   0   5   9     3120.11     3106.10     53.31 o 
   1   5   9     7194.41     7493.46     58.75 o 
   2   5   9      604.47      621.33     19.34 o 
   3   5   9     1541.57     1574.64     27.80 o 
   4   5   9       45.68       32.08      9.94 o 
   5   5   9      111.72      125.73     16.67 o 
   6   5   9     1066.37     1081.28     42.90 o 
   7   5   9      161.35      177.41     16.33 o 
   8   5   9      300.60      302.86     33.80 o 
   9   5   9      325.03      309.97     28.54 o 
 -10   6   9      131.92      144.49     36.82 o 
  -9   6   9      273.79      302.66     51.74 o 
  -8   6   9        7.21       17.30     16.65 o 
  -7   6   9       44.62       61.38     20.33 o 
  -6   6   9      187.84      141.65     24.09 o 
  -5   6   9      202.89      210.12     27.98 o 
  -4   6   9      719.53      737.40     67.16 o 
  -3   6   9       48.51       43.13     12.14 o 
  -2   6   9      536.64      513.36     23.85 o 
  -1   6   9     1165.54     1159.53     27.01 o 
   0   6   9      752.92      781.04     27.35 o 
   1   6   9        2.53        9.74      6.60 o 
   2   6   9        1.00        4.15      6.35 o 
   3   6   9       63.97       58.09     10.88 o 
   4   6   9       17.60       16.09      9.88 o 
   5   6   9      141.19      147.15     17.36 o 
   6   6   9      212.69      285.48     47.44 o 
   7   6   9       62.40       35.65     10.18 o 
   8   6   9        4.16        9.79     11.17 o 
   9   6   9        0.00       19.22     10.16 o 
  -9   7   9       70.18       60.89     20.17 o 
  -8   7   9      272.44      247.25     36.59 o 
  -7   7   9       19.46       47.31     21.30 o 
  -6   7   9      126.64       95.21     20.10 o 
  -5   7   9      156.08      162.96     37.15 o 
  -4   7   9      132.61      149.72     18.18 o 
  -3   7   9      358.71      350.79     40.95 o 
  -2   7   9      546.43      545.67     27.23 o 
  -1   7   9      155.76      142.25     16.53 o 
   0   7   9       16.58       18.14      7.89 o 
   1   7   9      176.85      171.69     13.39 o 
   2   7   9        3.43        8.83      6.36 o 
   3   7   9      382.58      334.80     24.24 o 
   4   7   9       78.29       72.27     12.44 o 
   5   7   9        3.19       17.89     14.66 o 
   6   7   9        9.17        0.48      9.67 o 
   7   7   9       70.53       62.85     14.52 o 
   8   7   9       77.90      119.38     17.54 o 
  -8   8   9      276.85      323.27     33.86 o 
  -7   8   9       81.37       81.89     20.04 o 
  -6   8   9       65.94       50.18     14.20 o 
  -5   8   9      333.66      324.29     36.77 o 
  -4   8   9      269.04      243.73     26.80 o 
  -3   8   9      551.18      578.27     49.45 o 
  -2   8   9      105.63      116.15     14.95 o 
  -1   8   9       15.68       20.08      9.19 o 
   0   8   9      128.31      130.15     16.68 o 
   1   8   9      308.49      272.10     45.54 o 
   2   8   9       78.85       69.69     12.30 o 
   3   8   9       35.87       35.05     11.14 o 
   4   8   9      206.79      238.09     28.66 o 
   5   8   9      541.42      558.14     35.45 o 
   6   8   9      180.82      193.95     20.46 o 
   7   8   9      149.55      133.38     35.81 o 
  -7   9   9       10.67        1.69     12.96 o 
  -6   9   9        0.44        6.20     17.81 o 
  -5   9   9        7.58       25.67     12.45 o 
  -4   9   9     1021.83     1030.69     67.12 o 
  -3   9   9        5.85       14.82      9.51 o 
  -2   9   9       11.93       13.72      9.26 o 
  -1   9   9        3.83        4.51      9.56 o 
   0   9   9      170.43      153.19     19.49 o 
   1   9   9      723.47      668.57     62.62 o 
   2   9   9        1.03        3.43     10.80 o 
   3   9   9       28.82       16.22      8.33 o 
   4   9   9       67.09       76.89     12.30 o 
   5   9   9       98.61       98.61     19.72 o 
  -5  10   9       69.30       51.23     22.08 o 
  -4  10   9      895.90      839.67     77.83 o 
  -3  10   9      174.65      167.92     24.48 o 
  -2  10   9       43.59       27.43     10.04 o 
  -1  10   9      219.13      248.89     27.29 o 
   0  10   9      242.71      209.16     33.80 o 
   1  10   9        6.62       12.32     10.78 o 
   2  10   9      189.77      200.27     28.58 o 
   3  10   9       43.08       12.62     16.97 o 
 -10   0  10      547.06      579.41     36.43 o 
  -9   0  10      462.78      450.83     30.43 o 
  -8   0  10     2490.96     2810.57     94.76 o 
  -7   0  10     1044.11     1015.45     48.78 o 
  -6   0  10      122.54      122.75     20.29 o 
  -5   0  10       13.72       17.41     11.75 o 
  -4   0  10       28.87       27.39     12.00 o 
  -3   0  10       68.28       62.98     15.30 o 
  -2   0  10     2368.74     2513.59     64.16 o 
  -1   0  10     2016.56     2016.69     60.02 o 
   0   0  10      225.86      193.98     16.98 o 
   1   0  10      351.84      370.88     17.19 o 
   2   0  10      126.73      106.80      9.95 o 
   3   0  10      843.18      889.89     34.99 o 
   4   0  10      865.82      881.53     22.16 o 
   5   0  10     1357.06     1270.74     74.05 o 
   6   0  10     6031.49     6397.19    190.47 o 
   7   0  10      989.98     1047.73     45.61 o 
   8   0  10      107.44      116.49     22.09 o 
   9   0  10        7.48       19.41     12.88 o 
  10   0  10       62.44       55.60     21.14 o 
 -11   1  10      439.24      422.60     38.89 o 
 -10   1  10        4.83       16.65     14.29 o 
  -9   1  10      295.43      313.54     27.90 o 
  -8   1  10       44.21       45.80     11.84 o 
  -7   1  10      533.49      536.40     23.86 o 
  -6   1  10      571.57      582.43     14.87 o 
  -5   1  10       72.15       75.02      7.97 o 
  -4   1  10      219.45      247.23     15.35 o 
  -3   1  10     1766.46     1730.09     36.70 o 
  -2   1  10      130.94      155.87     14.05 o 
  -1   1  10     7244.32     7884.86    137.93 o 
   0   1  10     2956.73     3130.69     59.21 o 
   1   1  10      603.60      604.98     14.29 o 
   2   1  10     4122.15     4482.63     48.32 o 
   3   1  10     1669.14     1721.35     20.26 o 
   4   1  10      108.60      125.94     13.48 o 
   5   1  10       59.18       63.90      8.16 o 
   6   1  10      709.07      681.30     24.51 o 
   7   1  10     1485.94     1484.34     34.64 o 
   8   1  10      565.94      593.05     52.79 o 
   9   1  10        1.72       -1.27      9.21 o 
  10   1  10      181.29      157.33     21.02 o 
 -12   2  10       10.30       36.86     17.75 o 
 -11   2  10      413.64      464.86     43.71 o 
 -10   2  10       58.90       55.12     24.35 o 
  -9   2  10      223.79      217.26     34.07 o 
  -8   2  10      508.16      460.75     23.77 o 
  -7   2  10      517.75      492.04     24.53 o 
  -6   2  10      379.82      368.18     15.39 o 
  -5   2  10      377.78      353.64     15.06 o 
  -4   2  10      909.10      891.61     50.29 o 
  -3   2  10     3255.41     3528.19     95.38 o 
  -2   2  10      854.84      846.22     18.39 o 
  -1   2  10      559.63      530.77     22.52 o 
   0   2  10     1525.24     1558.88     28.11 o 
   1   2  10     4269.44     4672.57     56.26 o 
   2   2  10        9.85       11.98      8.49 o 
   3   2  10       42.18       51.35     13.20 o 
   4   2  10      332.79      345.91     15.58 o 
   5   2  10     1011.32      989.63     22.56 o 
   6   2  10      671.65      689.60     23.24 o 
   7   2  10      279.18      269.28     18.62 o 
   8   2  10       71.62       49.91     11.56 o 
   9   2  10      231.23      256.04     23.92 o 
  10   2  10       39.53       37.93     14.06 o 
 -12   3  10      242.93      227.91     35.67 o 
 -11   3  10       10.71        2.62     20.96 o 
 -10   3  10      182.44      183.27     31.28 o 
  -9   3  10      125.66      139.84     19.34 o 
  -8   3  10      555.79      578.11     90.96 o 
  -7   3  10      217.21      226.39     33.07 o 
  -6   3  10      402.12      413.34     35.89 o 
  -5   3  10      270.76      252.56     30.43 o 
  -4   3  10       17.21       25.99      9.25 o 
  -3   3  10      101.84      104.05     14.74 o 
  -2   3  10     1605.77     1684.03     30.31 o 
  -1   3  10      143.41      136.31     10.27 o 
   0   3  10     2039.47     2155.36     27.81 o 
   1   3  10      748.87      684.31     18.29 o 
   2   3  10      464.72      517.20     21.78 o 
   3   3  10     1022.66     1041.39     24.50 o 
   4   3  10       68.26       78.31     11.75 o 
   5   3  10     2037.74     2076.65     43.92 o 
   6   3  10        1.23        2.32      8.77 o 
   7   3  10       45.26       39.27      9.74 o 
   8   3  10        0.23        5.48      8.07 o 
   9   3  10       77.09       59.28     14.27 o 
  10   3  10      207.76      223.56     27.14 o 
 -11   4  10       35.31       28.74     25.87 o 
 -10   4  10       14.20       33.90     20.88 o 
  -9   4  10       93.46       51.31     22.32 o 
  -8   4  10      235.12      232.13     28.68 o 
  -7   4  10       58.87       43.57     11.83 o 
  -6   4  10      200.76      185.41     17.43 o 
  -5   4  10      118.31      129.94     16.54 o 
  -4   4  10      113.40      138.47     23.33 o 
  -3   4  10      427.71      404.95     19.31 o 
  -2   4  10     1815.94     1891.95     25.27 o 
  -1   4  10      771.19      747.57     14.95 o 
   0   4  10       34.44       28.24      7.36 o 
   1   4  10       98.40       97.38     12.26 o 
   2   4  10      133.02      144.85     16.83 o 
   3   4  10      941.43      903.51     32.32 o 
   4   4  10       11.29       15.09      5.15 o 
   5   4  10       37.42       25.80      7.70 o 
   6   4  10      206.79      212.49     22.29 o 
   7   4  10      142.42      134.69     17.24 o 
   8   4  10       57.37       35.64      9.10 o 
   9   4  10      179.72      184.77     22.40 o 
 -11   5  10      235.14      177.53     38.21 o 
 -10   5  10        5.26        9.88     11.91 o 
  -9   5  10       58.41       26.04     12.12 o 
  -8   5  10        2.35       16.51     11.33 o 
  -7   5  10       14.57       24.11     13.11 o 
  -6   5  10      740.02      745.12     32.66 o 
  -5   5  10       41.19       45.49     36.98 o 
  -4   5  10       70.61       56.68     29.97 o 
  -3   5  10      174.57      176.75     31.29 o 
  -2   5  10       25.95       20.86      7.36 o 
  -1   5  10       51.96       43.69      8.55 o 
   0   5  10      352.02      356.15     15.25 o 
   1   5  10      532.13      503.45     23.07 o 
   2   5  10     2090.69     2087.75     45.89 o 
   3   5  10      131.06      154.33     16.09 o 
   4   5  10        0.98       14.02      7.96 o 
   5   5  10      630.20      686.82     27.85 o 
   6   5  10      150.49      146.10     20.83 o 
   7   5  10       97.73      106.24     14.46 o 
   8   5  10       31.96       33.95     10.42 o 
   9   5  10        4.46       15.41      6.36 o 
 -10   6  10      140.54      143.21     38.97 o 
  -9   6  10       89.12       32.80     32.55 o 
  -8   6  10      435.70      432.29     59.68 o 
  -7   6  10       67.46       47.63     12.00 o 
  -6   6  10      785.22      819.76     37.68 o 
  -5   6  10     1991.10     2079.00    150.35 o 
  -4   6  10     1996.58     2039.73     90.33 o 
  -3   6  10      104.02       93.22     19.73 o 
  -2   6  10     1577.43     1582.38     37.10 o 
  -1   6  10       42.59       26.07      8.18 o 
   0   6  10      135.75      142.72     12.10 o 
   1   6  10     1077.42     1083.67     32.36 o 
   2   6  10      149.24      111.14     14.84 o 
   3   6  10      181.02      208.89     17.44 o 
   4   6  10     2140.00     2175.18     59.04 o 
   5   6  10       43.92       49.02     11.64 o 
   6   6  10      492.90      436.26     29.37 o 
   7   6  10        0.23        9.20      9.45 o 
   8   6  10      761.60      924.21     64.08 o 
  -9   7  10      805.65      825.41     58.52 o 
  -8   7  10      439.80      420.29     53.33 o 
  -7   7  10      212.63      193.83     52.33 o 
  -6   7  10      302.45      281.41     27.64 o 
  -5   7  10        2.27        4.69     14.79 o 
  -4   7  10      563.68      597.27     73.07 o 
  -3   7  10      723.03      743.80     34.95 o 
  -2   7  10      768.65      705.04     37.62 o 
  -1   7  10     2390.25     2608.40     40.68 o 
   0   7  10     1459.46     1476.18     43.55 o 
   1   7  10       64.78       52.18     14.76 o 
   2   7  10      365.03      352.38     19.66 o 
   3   7  10        9.47       20.06      8.27 o 
   4   7  10      769.50      858.78     35.51 o 
   5   7  10     1107.59     1200.73     33.50 o 
   6   7  10      176.17      169.73     17.66 o 
   7   7  10      136.54      146.12     24.48 o 
  -8   8  10      210.86      204.20     36.39 o 
  -7   8  10      131.62      130.38     21.28 o 
  -6   8  10       37.66       27.98     12.99 o 
  -5   8  10      567.04      540.44     45.80 o 
  -4   8  10      580.54      651.24     49.00 o 
  -3   8  10       10.04        8.68     11.50 o 
  -2   8  10      473.89      555.74     30.64 o 
  -1   8  10        0.42       10.20      8.46 o 
   0   8  10      972.88      965.68     33.79 o 
   1   8  10      515.81      529.27     34.17 o 
   2   8  10       81.76       52.56     18.05 o 
   3   8  10      379.36      421.12     39.79 o 
   4   8  10      286.16      295.03     21.46 o 
   5   8  10       36.41       68.45     12.83 o 
   6   8  10      416.44      468.82     71.01 o 
  -7   9  10       75.01       84.76     15.93 o 
  -6   9  10      100.23       97.21     19.26 o 
  -5   9  10       44.09       34.02     13.56 o 
  -4   9  10       20.48       -5.40     11.91 o 
  -3   9  10      156.50      158.94     23.41 o 
  -2   9  10       36.36       36.29     18.22 o 
  -1   9  10      120.75      147.13     21.55 o 
   0   9  10        0.61       12.38      9.31 o 
   1   9  10      391.80      392.84     43.92 o 
   2   9  10      271.56      247.71     28.72 o 
   3   9  10      161.96      130.69     23.71 o 
   4   9  10        4.98       17.55     11.13 o 
   5   9  10        4.63       13.43      9.95 o 
  -4  10  10        0.00        4.41     14.56 o 
  -3  10  10       92.78       81.58     24.57 o 
  -2  10  10      146.11      144.35     35.02 o 
  -1  10  10      116.86       87.52     27.18 o 
   0  10  10        0.13       20.81     20.10 o 
   1  10  10       30.83       30.36     15.25 o 
   2  10  10       14.99        5.61      8.49 o 
 -11   1  11        6.45       25.53     15.98 o 
 -10   1  11       38.66       77.10     22.23 o 
  -9   1  11      516.74      503.92     39.22 o 
  -8   1  11     1101.17     1157.64     54.86 o 
  -7   1  11     1031.12     1012.93     27.26 o 
  -6   1  11      793.57      813.74     24.98 o 
  -5   1  11       21.64       27.65     15.64 o 
  -4   1  11        6.54       17.09      8.75 o 
  -3   1  11      179.22      170.87     17.90 o 
  -2   1  11      830.08      874.08     39.44 o 
  -1   1  11       54.78       44.13      9.59 o 
   0   1  11     2304.79     2462.49     42.68 o 
   1   1  11      271.35      284.46     15.94 o 
   2   1  11       13.12       14.25      4.07 o 
   3   1  11      138.28      168.18     11.28 o 
   4   1  11      311.61      297.17     14.87 o 
   5   1  11     1252.25     1280.44     26.74 o 
   6   1  11     1330.20     1351.19     28.89 o 
   7   1  11      126.17      128.66     16.89 o 
   8   1  11       15.11       12.36      9.33 o 
   9   1  11       21.48       28.88     12.31 o 
  10   1  11      109.14       67.33     16.30 o 
 -12   2  11       20.45       31.70     26.04 o 
 -11   2  11      834.99      881.20     49.79 o 
 -10   2  11       98.30      130.44     29.33 o 
  -9   2  11      369.88      344.23     35.67 o 
  -8   2  11       65.03       60.11     20.63 o 
  -7   2  11       42.02       42.24     10.26 o 
  -6   2  11      699.90      702.19     32.58 o 
  -5   2  11      120.02      134.06      9.35 o 
  -4   2  11     2659.03     2777.08    181.63 o 
  -3   2  11     1087.54     1117.40     24.49 o 
  -2   2  11       38.47       46.56     13.53 o 
  -1   2  11       38.25       34.16     10.20 o 
   0   2  11       63.25       90.93      8.60 o 
   1   2  11     4052.77     4156.00     46.82 o 
   2   2  11     3013.76     3179.86     48.70 o 
   3   2  11      209.25      224.50     14.23 o 
   4   2  11      451.42      438.72     17.49 o 
   5   2  11     1128.15     1146.83     27.14 o 
   6   2  11       46.71       46.89      9.10 o 
   7   2  11      704.27      744.41     25.58 o 
   8   2  11        1.85        5.47      8.25 o 
   9   2  11       81.09       65.90     23.33 o 
  10   2  11      609.47      678.78     39.45 o 
 -11   3  11       24.07       11.16     17.92 o 
 -10   3  11      114.15      158.34     37.03 o 
  -9   3  11       46.10       51.23     20.71 o 
  -8   3  11      408.41      440.99     34.32 o 
  -7   3  11       43.06       34.80     13.99 o 
  -6   3  11       32.85        7.95     19.87 o 
  -5   3  11     2039.64     2090.07     62.92 o 
  -4   3  11      149.46      134.50     17.27 o 
  -3   3  11     3675.98     3828.17     53.35 o 
  -2   3  11     5152.11     5515.19    119.86 o 
  -1   3  11       60.10       43.91      7.70 o 
   0   3  11      298.71      267.71     15.18 o 
   1   3  11     1248.13     1186.87     23.83 o 
   2   3  11        2.68       18.95      8.33 o 
   3   3  11      903.59     1017.84     33.93 o 
   4   3  11      355.28      328.67     21.74 o 
   5   3  11      439.39      416.47     17.61 o 
   6   3  11     1442.50     1468.09     34.43 o 
   7   3  11      549.42      511.96     24.00 o 
   8   3  11       19.24       19.27      9.19 o 
   9   3  11       67.01       69.95     15.33 o 
 -11   4  11       23.22       -7.35     19.44 o 
 -10   4  11      171.25      154.70     34.07 o 
  -9   4  11      546.29      516.60     43.62 o 
  -8   4  11       66.19       54.49     15.68 o 
  -7   4  11      463.46      454.62     34.29 o 
  -6   4  11     1836.29     1927.13     58.88 o 
  -5   4  11      470.28      482.39     31.12 o 
  -4   4  11      319.56      331.47     22.26 o 
  -3   4  11       30.74       27.31      7.34 o 
  -2   4  11     1426.55     1501.19     49.88 o 
  -1   4  11     2044.94     2066.95     31.58 o 
   0   4  11     1077.61     1066.38     32.86 o 
   1   4  11      468.71      454.25     16.79 o 
   2   4  11     1762.47     1787.24     38.28 o 
   3   4  11       13.44       11.36      7.59 o 
   4   4  11     1414.12     1474.88     41.34 o 
   5   4  11     1050.71     1103.17     45.72 o 
   6   4  11      117.86      127.04     23.41 o 
   7   4  11      362.84      336.04     27.55 o 
   8   4  11      151.18      184.88     18.24 o 
   9   4  11       13.59       -3.34     10.76 o 
 -11   5  11      173.87      232.73     42.61 o 
 -10   5  11      387.85      446.94     47.76 o 
  -9   5  11        5.46       15.78     11.67 o 
  -8   5  11      248.33      235.61     30.38 o 
  -7   5  11        9.37       41.68     18.14 o 
  -6   5  11      227.48      241.17     22.81 o 
  -5   5  11     1492.80     1560.94     57.76 o 
  -4   5  11     1218.48     1246.83     55.05 o 
  -3   5  11      285.71      246.99     24.58 o 
  -2   5  11      705.43      711.79     19.39 o 
  -1   5  11      208.69      195.16     18.44 o 
   0   5  11      856.25      906.88     42.34 o 
   1   5  11      785.89      794.32     21.71 o 
   2   5  11       40.72       39.05      9.24 o 
   3   5  11     4561.02     4720.44     77.60 o 
   4   5  11        3.06       12.03     12.30 o 
   5   5  11      121.32      133.30     17.13 o 
   6   5  11        7.30       10.90      6.89 o 
   7   5  11       86.09       86.11     15.71 o 
   8   5  11      864.93      973.48     36.20 o 
 -10   6  11      137.80      129.42     35.67 o 
  -9   6  11      236.34      195.41     33.15 o 
  -8   6  11      337.44      369.78     31.38 o 
  -7   6  11        9.05       33.65     14.61 o 
  -6   6  11       71.82       89.10     37.20 o 
  -5   6  11       53.09       40.98     14.59 o 
  -4   6  11      121.66      118.86     22.42 o 
  -3   6  11       24.70       36.93     11.33 o 
  -2   6  11      376.61      376.14     18.84 o 
  -1   6  11     1182.07     1110.04     35.13 o 
   0   6  11     1583.53     1560.45     47.40 o 
   1   6  11        3.65        6.51      5.64 o 
   2   6  11       92.29      118.08     15.71 o 
   3   6  11      260.77      274.87     18.59 o 
   4   6  11       14.44       20.74      9.91 o 
   5   6  11      403.48      383.05     23.77 o 
   6   6  11       47.82       42.53     10.35 o 
   7   6  11      199.97      212.36     27.33 o 
   8   6  11        0.64        8.88      7.87 o 
  -9   7  11       40.10       34.42     15.55 o 
  -8   7  11       47.84       36.36     14.54 o 
  -7   7  11       24.21       31.02     15.68 o 
  -6   7  11       11.56       19.15     13.56 o 
  -5   7  11       22.07        9.08     11.81 o 
  -4   7  11       69.69       68.41     23.50 o 
  -3   7  11       37.11       42.29     14.93 o 
  -2   7  11       27.27       38.15     13.99 o 
  -1   7  11       39.43       40.44      8.79 o 
   0   7  11       47.41       49.01     10.97 o 
   1   7  11       30.92       22.14      9.34 o 
   2   7  11      153.25      146.71     15.46 o 
   3   7  11      112.00       82.42     16.88 o 
   4   7  11        1.66        5.17      8.62 o 
   5   7  11       46.19       26.29     13.53 o 
   6   7  11      181.24      203.03     22.32 o 
   7   7  11      289.57      258.19     27.55 o 
  -8   8  11        4.54       -2.56     14.68 o 
  -7   8  11        5.24       18.43     16.99 o 
  -6   8  11        8.82        6.37      9.18 o 
  -5   8  11       13.23       19.23     10.46 o 
  -4   8  11       18.38       26.34     21.21 o 
  -3   8  11       50.34       26.50     13.33 o 
  -2   8  11       45.81       31.36     12.43 o 
  -1   8  11      631.36      654.80     39.98 o 
   0   8  11      805.38      788.96     45.99 o 
   1   8  11       11.16       14.69      8.71 o 
   2   8  11       29.57       42.69     14.02 o 
   3   8  11       90.48       93.33     18.28 o 
   4   8  11      220.02      257.34     28.23 o 
   5   8  11       58.88       40.06     11.98 o 
   6   8  11        7.40       16.54     23.11 o 
  -6   9  11       30.52       43.89     21.86 o 
  -5   9  11      661.42      751.33     57.32 o 
  -4   9  11       58.93       41.86     10.05 o 
  -3   9  11        1.50        0.06     14.29 o 
  -2   9  11      426.06      442.24     31.26 o 
  -1   9  11       87.46       86.21     16.80 o 
   0   9  11      311.41      327.33     31.36 o 
   1   9  11        4.21       18.20     16.47 o 
   2   9  11      263.14      260.95     27.27 o 
   3   9  11      312.90      263.69     31.37 o 
   4   9  11       21.46       21.88     13.38 o 
  -3  10  11       20.58       30.95     11.33 o 
  -2  10  11       65.78       46.54     17.31 o 
  -1  10  11      219.34      219.22     24.56 o 
   0  10  11       62.66      116.18     27.47 o 
   1  10  11      491.62      526.73     34.36 o 
  -8   0  12     1858.56     1826.15     54.53 o 
  -7   0  12     1631.05     1644.65     62.30 o 
  -6   0  12      280.28      270.09     24.60 o 
  -5   0  12       33.92       45.73     18.43 o 
  -4   0  12      760.66      740.96     32.55 o 
  -3   0  12     1042.77      999.05     39.90 o 
  -2   0  12     1349.86     1415.30     65.26 o 
  -1   0  12      477.67      521.43     40.24 o 
   0   0  12    10683.53    11469.29     81.98 o 
   1   0  12     3436.95     3591.69     45.76 o 
   2   0  12      258.77      275.68     25.47 o 
   3   0  12     1073.82     1034.14     30.79 o 
   4   0  12     2433.88     2420.14     44.82 o 
   5   0  12     1337.19     1429.67     58.27 o 
   6   0  12     2586.06     2737.72     57.71 o 
   7   0  12      203.67      224.36     32.64 o 
   8   0  12      212.65      231.04     35.26 o 
   9   0  12      202.96      177.93     52.71 o 
 -10   1  12      276.23      317.86     33.31 o 
  -9   1  12      921.35      990.09     43.62 o 
  -7   1  12      314.86      309.83     18.08 o 
  -6   1  12      104.75      107.39     26.76 o 
  -5   1  12      141.66      119.63     17.97 o 
  -4   1  12     2839.59     3194.55     51.03 o 
  -3   1  12      119.29      124.02     19.70 o 
  -2   1  12      247.95      247.75     30.09 o 
  -1   1  12     1997.92     2032.92     64.56 o 
   0   1  12      116.91      122.40     14.05 o 
   1   1  12     4453.66     4909.98     66.68 o 
   2   1  12     1012.60     1074.30     18.13 o 
   3   1  12       74.72       75.36     10.44 o 
   4   1  12     1556.96     1599.13     31.16 o 
   5   1  12      234.19      210.32     20.86 o 
   6   1  12      122.83       88.93     11.90 o 
   7   1  12      548.74      489.78     36.15 o 
   8   1  12        6.65       17.54      9.13 o 
   9   1  12      380.90      412.67     38.97 o 
 -11   2  12      383.90      361.14     38.13 o 
 -10   2  12       59.27       22.99     16.48 o 
  -9   2  12      129.51      148.87     32.38 o 
  -8   2  12       32.92       16.74     16.74 o 
  -7   2  12      513.98      512.03     33.90 o 
  -6   2  12      868.12      845.94     32.38 o 
  -5   2  12     2565.36     2615.63     97.30 o 
  -4   2  12      726.63      610.33     41.51 o 
  -3   2  12     1492.25     1443.13     30.34 o 
  -2   2  12       61.64       61.62      8.47 o 
  -1   2  12      749.50      787.28     25.45 o 
   0   2  12     1411.16     1503.16     23.44 o 
   1   2  12      143.24      108.99     10.89 o 
   2   2  12      300.14      354.79     35.54 o 
   3   2  12      128.48      123.91     15.39 o 
   4   2  12     2171.23     2305.31     47.65 o 
   5   2  12      930.32     1043.62     28.64 o 
   6   2  12      837.44      878.44     33.73 o 
   7   2  12      173.81      169.54     16.02 o 
   8   2  12      134.09      107.00     16.97 o 
   9   2  12      159.24      200.80     21.48 o 
 -11   3  12        2.18       11.33     15.81 o 
 -10   3  12       24.64       41.59     21.22 o 
  -9   3  12       43.25       17.67     20.37 o 
  -8   3  12        0.33       34.83     29.16 o 
  -7   3  12      182.00      171.41     16.76 o 
  -6   3  12     1112.30     1027.81     72.59 o 
  -5   3  12      532.39      532.45     23.22 o 
  -4   3  12      119.43      145.69     17.45 o 
  -3   3  12     2243.94     2276.81     66.36 o 
  -2   3  12     2127.88     2225.86     34.16 o 
  -1   3  12      325.27      339.87     15.04 o 
   0   3  12      804.51      790.15     19.93 o 
   1   3  12      458.70      498.37     19.77 o 
   2   3  12        0.36       -2.91      6.43 o 
   3   3  12        0.93        8.28      8.28 o 
   4   3  12        0.34       10.83      9.34 o 
   5   3  12       76.50       67.81     11.99 o 
   6   3  12      200.35      191.54     20.06 o 
   7   3  12      729.36      795.48     47.26 o 
   8   3  12       96.88      106.21     20.54 o 
   9   3  12      117.49      121.96     22.50 o 
 -11   4  12       31.39       60.61     20.71 o 
 -10   4  12        1.90       16.74     23.42 o 
  -9   4  12       49.64       33.56     20.46 o 
  -8   4  12       76.24       61.03     17.95 o 
  -7   4  12        1.80        0.99     10.06 o 
  -6   4  12      331.88      281.54     33.14 o 
  -5   4  12      312.33      326.30     23.07 o 
  -4   4  12       39.16       64.59     16.81 o 
  -3   4  12        0.14       20.71     11.16 o 
  -2   4  12       24.16       14.57     12.24 o 
  -1   4  12        0.05        3.98      6.09 o 
   0   4  12       71.14       69.13      9.96 o 
   1   4  12       51.21       59.08     10.26 o 
   2   4  12       23.08       15.49      7.40 o 
   3   4  12       16.65       22.76      8.75 o 
   4   4  12        6.40       -1.72      9.57 o 
   5   4  12      378.15      392.50     31.35 o 
   6   4  12      293.92      289.95     20.44 o 
   7   4  12       74.79       77.28     13.44 o 
   8   4  12        7.30       18.84      7.38 o 
   9   4  12        2.99        5.62     12.75 o 
 -10   5  12        0.25       15.55     25.61 o 
  -9   5  12       96.52       84.79     29.59 o 
  -8   5  12       13.93       14.08      8.76 o 
  -7   5  12       67.01       75.42     19.80 o 
  -6   5  12      299.42      316.76     34.44 o 
  -5   5  12       15.61       13.89     11.68 o 
  -4   5  12      833.62      918.36     36.68 o 
  -3   5  12       20.04       27.54      7.10 o 
  -2   5  12       28.69       31.57     11.23 o 
  -1   5  12        1.61       11.87     20.12 o 
   0   5  12       30.43       20.97      6.71 o 
   1   5  12      264.94      267.11     16.81 o 
   2   5  12      175.82      184.13     17.53 o 
   3   5  12       28.37       33.51     10.51 o 
   4   5  12      315.40      326.58     20.25 o 
   5   5  12       82.64       63.95     10.14 o 
   6   5  12       52.36       51.11     15.11 o 
   7   5  12      122.38       94.26     14.76 o 
   8   5  12        5.10       19.39      7.56 o 
  -9   6  12        6.36       22.47     15.47 o 
  -8   6  12        1.69       -9.05     12.55 o 
  -7   6  12      257.86      239.14     33.52 o 
  -6   6  12      340.05      350.32     37.36 o 
  -5   6  12      934.47      999.43     54.22 o 
  -4   6  12      197.15      190.64     21.85 o 
  -3   6  12     1370.72     1419.16     54.32 o 
  -2   6  12      196.52      179.98     22.40 o 
  -1   6  12       24.07       10.40      7.78 o 
   0   6  12      255.70      271.28     24.82 o 
   1   6  12        0.70       -6.56      6.56 o 
   2   6  12      432.07      476.55     26.08 o 
   3   6  12       19.85       21.66      9.96 o 
   4   6  12      888.60      934.67     33.75 o 
   5   6  12       42.31       27.56     12.76 o 
   6   6  12       99.48       74.45     13.53 o 
   7   6  12      263.90      265.40     32.18 o 
  -8   7  12       92.62       72.85     18.27 o 
  -7   7  12      690.95      775.37    131.16 o 
  -6   7  12      978.18     1100.58     83.39 o 
  -5   7  12       68.24       53.03     14.31 o 
  -4   7  12      642.44      587.85     31.53 o 
  -3   7  12        2.52        6.07     19.39 o 
  -2   7  12      634.75      677.94     38.41 o 
  -1   7  12     1594.48     1698.80     88.38 o 
   0   7  12      140.70      149.79     16.32 o 
   1   7  12      654.37      685.68     55.79 o 
   2   7  12      117.93      166.46     22.51 o 
   3   7  12       31.21       24.86      8.77 o 
   4   7  12      650.74      695.93     47.13 o 
   5   7  12      343.94      350.91     29.08 o 
   6   7  12       10.42        9.04      8.34 o 
  -7   8  12        1.08        5.74     14.79 o 
  -6   8  12      504.07      542.21     44.83 o 
  -5   8  12      775.57      814.72     40.80 o 
  -4   8  12        0.85       24.94     10.72 o 
  -3   8  12       85.23       86.09     17.47 o 
  -2   8  12      647.98      740.51     76.27 o 
  -1   8  12       82.91       35.98     14.46 o 
   0   8  12      266.37      336.14     47.09 o 
   1   8  12        9.94        9.27     22.07 o 
   2   8  12      282.23      170.84     44.12 o 
   3   8  12      555.56      491.52     37.96 o 
   4   8  12      118.71      123.08     22.81 o 
   5   8  12       52.07       29.40     12.67 o 
  -5   9  12       37.31       34.59     12.20 o 
  -4   9  12      265.59      358.58     40.32 o 
  -3   9  12        9.90        8.80      8.14 o 
  -2   9  12        2.63        6.45     12.71 o 
  -1   9  12       18.92       -0.94     13.96 o 
   0   9  12       30.19       10.28      9.85 o 
   1   9  12      155.42      122.86     20.58 o 
   2   9  12      132.36       79.85     18.81 o 
   3   9  12        0.33       18.05     13.96 o 
  -9   1  13       81.58       71.26     19.87 o 
  -8   1  13      340.25      389.29     30.69 o 
  -7   1  13      207.41      173.81     30.09 o 
  -6   1  13      187.47      165.69     47.51 o 
  -5   1  13      760.03      718.35     22.23 o 
  -4   1  13       88.09       70.98     15.39 o 
  -3   1  13      111.01       87.52     15.34 o 
  -2   1  13       24.03        6.56      6.09 o 
  -1   1  13        0.51       -2.84      7.19 o 
   0   1  13     1609.42     1686.98     23.01 o 
   1   1  13      307.25      328.40     20.05 o 
   2   1  13      196.84      204.80     17.76 o 
   3   1  13      676.01      660.70     20.49 o 
   4   1  13       96.64       86.60     11.46 o 
   5   1  13      810.62      870.18     37.33 o 
   6   1  13     1040.35      955.25     39.91 o 
   7   1  13       25.55       34.50     12.05 o 
   8   1  13      266.32      264.91     25.73 o 
   9   1  13      146.38      133.17     29.52 o 
  -9   2  13      478.22      479.83     34.83 o 
  -8   2  13      101.57       36.35     20.20 o 
  -7   2  13       89.41       60.78     28.24 o 
  -6   2  13      246.26      212.52     31.36 o 
  -5   2  13     5143.58     5608.03    109.31 o 
  -4   2  13      196.48      241.99     19.54 o 
  -3   2  13      723.56      694.90     19.82 o 
  -2   2  13       97.35      120.49     10.21 o 
  -1   2  13      450.91      460.38     15.23 o 
   0   2  13      383.64      422.75     14.36 o 
   1   2  13       18.22       29.17      7.33 o 
   2   2  13      104.32      105.15     13.44 o 
   3   2  13      642.28      617.29     19.66 o 
   4   2  13      913.57      970.76     28.81 o 
   5   2  13     3044.39     3162.71     41.51 o 
   6   2  13       19.33        8.53     10.78 o 
   7   2  13       19.03       28.11      9.54 o 
   8   2  13       62.18       60.16     15.94 o 
   9   2  13      404.42      344.14     41.37 o 
 -11   3  13      119.52      151.40     35.67 o 
 -10   3  13        7.63      -12.60     17.75 o 
  -9   3  13      228.80      260.62     35.84 o 
  -8   3  13      299.21      287.08     34.49 o 
  -7   3  13        3.82        5.15      7.96 o 
  -6   3  13      549.63      557.69     30.91 o 
  -5   3  13       80.93       92.14     21.30 o 
  -4   3  13       11.48       15.22     12.51 o 
  -3   3  13      643.37      641.12     58.25 o 
  -2   3  13       73.12       73.74      8.78 o 
  -1   3  13     1082.26     1081.79     26.30 o 
   0   3  13     3118.91     3139.72     69.25 o 
   1   3  13     1054.84     1019.56     26.73 o 
   2   3  13      344.78      352.85     18.97 o 
   3   3  13      827.91      880.16     29.39 o 
   4   3  13      162.78      164.22     19.46 o 
   5   3  13     1172.79     1285.20     34.23 o 
   6   3  13       55.10       70.07     14.07 o 
   7   3  13      160.86      161.22     20.45 o 
   8   3  13       80.64       71.62     15.94 o 
 -10   4  13      191.32      183.78     37.20 o 
  -9   4  13       94.19      125.45     32.97 o 
  -8   4  13       26.51       46.66     30.52 o 
  -7   4  13     1256.07     1299.63     54.15 o 
  -6   4  13      622.30      680.28     29.83 o 
  -5   4  13       45.31       43.73     14.09 o 
  -4   4  13      785.39      829.30     68.56 o 
  -3   4  13        2.22       13.53     12.51 o 
  -2   4  13      246.11      236.68     18.48 o 
  -1   4  13     1314.62     1375.84     45.70 o 
   0   4  13       11.97        7.72      6.51 o 
   1   4  13      531.22      535.36     22.31 o 
   2   4  13       19.68       27.45      8.00 o 
   3   4  13        2.15       10.09      8.62 o 
   4   4  13     2253.75     2453.92     60.10 o 
   5   4  13       78.82       87.74     11.98 o 
   6   4  13     1131.57     1254.04     33.96 o 
   7   4  13      919.24     1018.27     37.59 o 
   8   4  13      134.84      107.71     18.14 o 
 -10   5  13      179.53      196.88     40.58 o 
  -9   5  13        4.99       20.80     21.64 o 
  -8   5  13      185.28      172.09     49.28 o 
  -7   5  13      112.93      145.73     18.82 o 
  -6   5  13      110.71      100.17     17.66 o 
  -5   5  13        8.35       14.80     13.10 o 
  -4   5  13      187.18      193.51     24.82 o 
  -3   5  13     3406.31     3763.64    163.37 o 
  -2   5  13     2159.35     2251.77     75.28 o 
  -1   5  13      399.65      400.80     24.08 o 
   0   5  13       19.27       20.09      7.83 o 
   1   5  13        3.00       13.08      6.20 o 
   2   5  13     1161.32     1264.32     30.64 o 
   3   5  13      392.66      408.05     27.49 o 
   4   5  13      233.62      263.76     22.29 o 
   5   5  13      664.17      665.89     31.32 o 
   6   5  13      164.74      172.57     19.79 o 
   7   5  13       76.48       76.80     18.35 o 
  -9   6  13       96.38      147.09     34.58 o 
  -8   6  13       25.50       23.58      6.51 o 
  -7   6  13      349.10      380.80     29.53 o 
  -6   6  13      273.77      278.26     39.38 o 
  -5   6  13      256.32      307.49     72.79 o 
  -4   6  13      400.55      392.18     31.04 o 
  -3   6  13      107.10      112.43     14.99 o 
  -2   6  13      466.65      386.15     69.17 o 
  -1   6  13      768.55      699.13     60.54 o 
   0   6  13       63.12       71.03     14.00 o 
   1   6  13      118.93      143.87     20.45 o 
   2   6  13      152.36      111.14     16.11 o 
   3   6  13       34.85       22.23     11.82 o 
   4   6  13       30.33       37.21     11.10 o 
   5   6  13       64.72       57.22     13.60 o 
   6   6  13      228.75      238.19     34.20 o 
   7   6  13       31.90       17.67      8.12 o 
  -8   7  13        3.18        3.54     11.62 o 
  -7   7  13        6.57        1.70     13.46 o 
  -6   7  13       34.31       36.94     22.11 o 
  -5   7  13        0.02       11.95     12.35 o 
  -4   7  13       16.96       12.23     13.01 o 
  -3   7  13       73.70       91.53     21.70 o 
  -2   7  13        1.34        7.29     15.78 o 
  -1   7  13        9.15       14.22     10.70 o 
   0   7  13      126.91       86.48     16.72 o 
   1   7  13       10.37       18.32     12.35 o 
   2   7  13        2.75       -2.24     11.54 o 
   3   7  13       15.78        9.76      9.32 o 
   4   7  13        1.85        6.52      7.63 o 
   5   7  13        0.15       20.22      8.81 o 
   6   7  13       16.95       41.44     12.27 o 
  -7   8  13      338.74      333.86     29.32 o 
  -6   8  13       77.06       74.81     17.99 o 
  -5   8  13       58.41       58.05     15.15 o 
  -4   8  13        5.23       31.17     12.73 o 
  -3   8  13      150.36      131.79     19.16 o 
  -2   8  13       79.13       75.06     24.04 o 
  -1   8  13        2.36        4.51     33.26 o 
   0   8  13       23.15       28.02      9.21 o 
   1   8  13      206.81      219.93     33.55 o 
   2   8  13      187.14      209.24     24.01 o 
   3   8  13      155.66      152.73     22.52 o 
   4   8  13        8.64       12.84     10.04 o 
  -4   9  13        4.56        8.64     13.46 o 
  -3   9  13       62.92       35.51     12.98 o 
  -2   9  13       63.25       60.91     31.45 o 
  -1   9  13       56.43       47.46     14.62 o 
   0   9  13      341.65      313.58     58.71 o 
   1   9  13       15.77       26.33     20.80 o 
   2   9  13      631.37      549.42     73.03 o 
  -7   0  14       88.53      109.73     18.51 o 
  -6   0  14     2009.51     2232.26     72.62 o 
  -5   0  14      166.24      201.62     22.23 o 
  -4   0  14      342.26      352.26     56.72 o 
  -3   0  14        7.94        9.92      5.27 o 
  -2   0  14       20.69       17.06      8.61 o 
  -1   0  14     1021.15     1028.68     51.14 o 
   0   0  14     1917.58     1859.15     47.73 o 
   1   0  14      418.53      437.82     36.47 o 
   2   0  14     1515.17     1564.93     60.15 o 
   3   0  14      570.40      591.26     36.14 o 
   4   0  14      142.34      162.30     26.95 o 
   5   0  14      893.43      907.80     52.16 o 
   6   0  14        1.57       11.02     13.79 o 
   7   0  14      176.11      194.80     47.17 o 
   8   0  14      277.01      256.38     71.04 o 
  -8   1  14       66.60       83.18     22.40 o 
  -6   1  14       19.27      -10.06     16.99 o 
  -5   1  14      162.74      182.68     40.39 o 
  -4   1  14      737.74      753.31     39.35 o 
  -3   1  14      219.68      208.71     22.74 o 
  -2   1  14      916.61      911.89     28.16 o 
  -1   1  14     1903.34     1891.80     45.52 o 
   0   1  14       72.58       53.68      7.96 o 
   1   1  14      491.97      514.36     16.13 o 
   2   1  14       62.15       58.74      8.97 o 
   3   1  14     2280.23     2297.57     39.54 o 
   4   1  14     2773.06     2961.37     83.98 o 
   5   1  14       27.64       13.64     10.62 o 
   6   1  14       83.20      105.51     20.01 o 
   7   1  14       15.61       13.69      9.24 o 
   8   1  14       12.48       13.29     10.14 o 
 -10   2  14        5.17       26.04     22.99 o 
  -9   2  14      265.93      244.90     33.14 o 
  -8   2  14      423.19      429.02     34.58 o 
  -7   2  14        6.17       14.46     19.19 o 
  -6   2  14      193.68      142.87     26.97 o 
  -5   2  14     1027.31     1081.47     56.22 o 
  -4   2  14     1127.37     1237.86     59.60 o 
  -3   2  14      781.91      752.39     48.57 o 
  -2   2  14      235.14      236.61     18.51 o 
  -1   2  14      838.31      784.99     20.80 o 
   0   2  14     1717.02     1819.67     47.91 o 
   1   2  14       40.45       40.55      7.85 o 
   2   2  14       25.55       14.51      5.49 o 
   3   2  14     1705.52     1716.99     44.63 o 
   4   2  14       10.99       13.62      9.04 o 
   5   2  14       11.54       13.31      8.11 o 
   6   2  14      364.56      355.93     39.35 o 
   7   2  14        7.43       12.79      7.50 o 
   8   2  14      203.73      245.35     23.75 o 
 -10   3  14        0.34       41.76     23.25 o 
  -9   3  14       94.66      100.18     30.86 o 
  -8   3  14       89.42      101.44     27.14 o 
  -7   3  14      304.25      367.73     44.97 o 
  -6   3  14      712.32      744.68     45.65 o 
  -5   3  14       25.30       24.01     13.36 o 
  -3   3  14       10.59       21.64     13.86 o 
  -2   3  14       16.27       12.45      8.84 o 
  -1   3  14       54.38       39.70      6.87 o 
   0   3  14      736.76      773.22     35.38 o 
   1   3  14        7.70       10.17      9.58 o 
   2   3  14       97.72       99.73     12.87 o 
   3   3  14      594.22      590.95     24.23 o 
   4   3  14        3.50        2.61      6.24 o 
   5   3  14       82.09       81.05     12.17 o 
   6   3  14      376.10      380.32     26.81 o 
   7   3  14      191.21      224.74     22.21 o 
   8   3  14      155.59      160.15     20.29 o 
 -10   4  14        0.08       46.16     26.12 o 
  -9   4  14       10.72      -19.44     24.94 o 
  -8   4  14       57.76       29.25     21.64 o 
  -7   4  14       27.06       31.61     14.62 o 
  -6   4  14      118.61      153.82     19.67 o 
  -5   4  14      174.39      200.52     48.27 o 
  -4   4  14      283.76      314.98     99.75 o 
  -3   4  14       16.38       -8.62     23.33 o 
  -2   4  14       80.77       67.83     19.66 o 
  -1   4  14      664.37      643.80     28.36 o 
   0   4  14     1441.77     1513.16     59.87 o 
   1   4  14      459.19      429.94     30.03 o 
   2   4  14       13.68       15.38      8.91 o 
   3   4  14       18.82       30.59     10.66 o 
   4   4  14        0.04       13.49      6.22 o 
   5   4  14        0.23        0.80      9.06 o 
   6   4  14       54.97       55.18     10.11 o 
   7   4  14      138.23      108.45     18.91 o 
  -9   5  14       28.79       52.83     27.47 o 
  -8   5  14       23.49       70.67     24.18 o 
  -7   5  14       11.14        0.99     10.13 o 
  -6   5  14       74.72       50.89     12.88 o 
  -5   5  14      293.25      298.22     26.20 o 
  -4   5  14      195.94      353.11     55.96 o 
  -3   5  14      211.24      126.74     53.47 o 
  -2   5  14       55.88       62.72     21.21 o 
  -1   5  14      429.97      416.66     39.32 o 
   0   5  14       52.03       47.29     11.52 o 
   1   5  14       86.11       97.86     14.22 o 
   2   5  14       61.52       39.25     11.18 o 
   3   5  14       28.44       26.53      6.42 o 
   4   5  14      512.50      531.33     23.92 o 
   5   5  14       35.62       24.30     10.10 o 
   6   5  14      568.56      630.01     36.55 o 
   7   5  14        1.71        2.64     10.75 o 
  -8   6  14      277.04      396.90     51.91 o 
  -7   6  14        8.74       16.24     11.79 o 
  -6   6  14        2.93        4.50     12.51 o 
  -5   6  14      344.73      386.94     32.35 o 
  -4   6  14     2153.12     2424.63     54.46 o 
  -3   6  14      172.89      235.24     55.49 o 
  -2   6  14      582.94      508.19     88.18 o 
  -1   6  14        1.16       16.85     15.68 o 
   0   6  14      118.03       85.60     17.02 o 
   1   6  14      867.27      858.48     37.92 o 
   2   6  14        3.17       17.52      9.83 o 
   3   6  14     1190.24     1287.92     34.82 o 
   4   6  14       21.52       26.81     11.51 o 
   5   6  14      388.55      417.33     35.75 o 
   6   6  14      277.84      282.69     29.89 o 
  -7   7  14      493.39      569.71    113.40 o 
  -6   7  14       55.49       48.79     18.12 o 
  -5   7  14      178.43      160.02     28.18 o 
  -4   7  14      352.23      402.84     43.64 o 
  -3   7  14        0.87       -9.55     28.49 o 
  -2   7  14      456.19      430.02     97.14 o 
  -1   7  14      319.50      306.99     68.26 o 
   0   7  14       76.94       40.85     19.38 o 
   1   7  14      762.33      755.64     33.03 o 
   2   7  14      775.12      782.05     48.76 o 
   3   7  14       12.88        8.96      9.55 o 
   4   7  14       85.45       36.27     16.08 o 
   5   7  14       76.76      103.37     18.68 o 
  -6   8  14      133.52      119.05     23.27 o 
  -5   8  14        0.78        6.99     10.88 o 
  -4   8  14       92.43       80.03     25.90 o 
  -3   8  14      643.66      818.13    133.57 o 
  -2   8  14      201.58      151.90     72.79 o 
  -1   8  14      119.99      114.69     28.11 o 
   0   8  14      398.52      316.72     64.78 o 
   1   8  14       41.49       29.25     16.63 o 
   2   8  14      428.49      429.21     57.61 o 
   3   8  14      134.09      137.10     20.11 o 
  -2   9  14      119.29       86.73     28.26 o 
  -1   9  14      170.90      146.50     44.36 o 
   0   9  14        0.23       15.64     18.43 o 
  -8   1  15       34.65       42.01     20.12 o 
  -7   1  15      127.25      118.27     22.40 o 
  -5   1  15      349.49      353.95     30.94 o 
  -4   1  15      141.75      125.87     25.71 o 
  -3   1  15        2.87        0.41      4.83 o 
  -2   1  15       90.68       80.18     13.89 o 
  -1   1  15      154.45      140.46     23.96 o 
   0   1  15      274.87      273.16     19.28 o 
   1   1  15        6.25        7.15      5.30 o 
   2   1  15      570.65      558.28     22.72 o 
   3   1  15      667.97      696.26     31.02 o 
   4   1  15        9.94       12.98     10.24 o 
   5   1  15        0.47       10.85      7.88 o 
   6   1  15      153.69      163.40     17.92 o 
   7   1  15       55.17       58.65     12.85 o 
   8   1  15      314.67      248.29     35.83 o 
  -9   2  15       89.55       66.02     18.77 o 
  -8   2  15       97.35       20.88     16.23 o 
  -7   2  15      639.58      726.25     50.47 o 
  -6   2  15        1.92        2.62     19.11 o 
  -5   2  15      720.42      762.60     42.18 o 
  -4   2  15      234.28      236.36     76.84 o 
  -3   2  15     1378.30     1319.82     46.54 o 
  -2   2  15      919.39      869.80     64.29 o 
  -1   2  15     1945.82     1999.49     43.59 o 
   0   2  15       58.74       51.91     10.48 o 
   1   2  15      109.42      118.06     11.66 o 
   2   2  15     1583.09     1638.68     34.53 o 
   3   2  15      143.17      155.72     15.55 o 
   4   2  15     1565.57     1705.68     49.91 o 
   5   2  15       67.78       69.71     11.19 o 
   6   2  15       98.19       86.23     20.86 o 
   7   2  15        4.99        1.20      6.44 o 
   8   2  15        7.44       21.12      8.74 o 
 -10   3  15       25.24       46.66     27.22 o 
  -9   3  15      132.46      159.35     33.56 o 
  -8   3  15       88.44       70.50     30.60 o 
  -7   3  15        1.03       26.97     21.73 o 
  -6   3  15      849.09      879.00     71.52 o 
  -5   3  15       83.02       76.17     19.61 o 
  -4   3  15      126.53      111.84     30.77 o 
  -3   3  15      845.29      805.46     80.22 o 
  -2   3  15        9.97        8.36      5.89 o 
  -1   3  15     1423.52     1448.56     63.34 o 
   0   3  15      300.29      245.45     21.67 o 
   1   3  15      143.79      120.21     11.75 o 
   2   3  15     1015.11     1001.60     24.09 o 
   3   3  15      291.07      274.81     19.81 o 
   4   3  15       39.54       39.72      9.10 o 
   5   3  15      440.37      445.65     38.58 o 
   6   3  15       49.84       30.95     10.63 o 
   7   3  15      127.49       92.99     25.11 o 
  -9   4  15       32.29       25.61     21.64 o 
  -8   4  15       47.18       37.79     24.85 o 
  -7   4  15      126.91      158.00     41.51 o 
  -6   4  15       34.36       12.26     23.42 o 
  -5   4  15      900.84     1014.35     57.06 o 
  -4   4  15     1224.58     1384.95     81.66 o 
  -3   4  15       11.18       -0.26     12.67 o 
  -2   4  15      753.60      754.53     53.98 o 
  -1   4  15      329.66      263.68     57.38 o 
   0   4  15      335.79      332.76     22.36 o 
   1   4  15      648.18      672.55     38.15 o 
   2   4  15       33.16       32.70     10.61 o 
   3   4  15       68.27       68.11     10.49 o 
   4   4  15      110.68      106.28     16.29 o 
   5   4  15        3.36       16.27      7.02 o 
   6   4  15      572.75      580.35     55.23 o 
   7   4  15      329.84      297.95     33.35 o 
  -9   5  15      295.97      294.02     42.10 o 
  -8   5  15      258.65      261.30     47.17 o 
  -7   5  15      145.57      118.52     30.60 o 
  -6   5  15        7.46        3.05     11.60 o 
  -5   5  15      257.22      202.46     36.01 o 
  -4   5  15       23.29       34.07     15.13 o 
  -3   5  15     2052.34     2201.80    118.31 o 
  -2   5  15      656.36      665.32     70.06 o 
  -1   5  15       77.46       52.34     16.63 o 
   0   5  15       87.78       88.43     17.75 o 
   1   5  15       15.50       28.80     18.74 o 
   2   5  15     1420.52     1303.37     48.78 o 
   3   5  15       99.76      114.17     17.44 o 
   4   5  15      338.70      352.08     27.59 o 
   5   5  15      801.07     1050.33     81.57 o 
   6   5  15      338.03      397.31     32.62 o 
  -8   6  15        0.39       18.85     24.85 o 
  -7   6  15       31.36       27.14     23.25 o 
  -6   6  15       46.75       29.41     13.41 o 
  -5   6  15      250.74      311.32     28.33 o 
  -4   6  15       71.02       57.47     18.79 o 
  -3   6  15       37.34       39.30     20.53 o 
  -2   6  15       47.96       42.24     14.43 o 
  -1   6  15      145.28      109.54     25.27 o 
   0   6  15       20.49        5.48     14.01 o 
   1   6  15     1243.57     1316.25     38.97 o 
   2   6  15       50.85       26.25     12.58 o 
   3   6  15       27.86       19.11     11.09 o 
   4   6  15      104.94       96.88     13.32 o 
   5   6  15        3.98       20.78      9.85 o 
  -7   7  15        1.30       13.96     12.38 o 
  -6   7  15       30.95       45.57     16.54 o 
  -5   7  15       30.17       34.25     14.71 o 
  -4   7  15      210.90      213.37     37.17 o 
  -3   7  15        1.78        1.12     17.33 o 
  -2   7  15        8.22       12.15     16.20 o 
  -1   7  15       28.47       30.68     14.28 o 
   0   7  15        1.62        8.74      7.72 o 
   1   7  15        8.62       38.52     29.46 o 
   2   7  15       31.01        2.49     10.43 o 
   3   7  15        0.46       11.98     10.12 o 
   4   7  15       10.52       18.75     10.46 o 
  -5   8  15       40.76       43.39     15.01 o 
  -4   8  15       18.78       33.14     21.74 o 
  -3   8  15       46.61       16.15     19.61 o 
  -2   8  15        0.15       22.24     20.25 o 
  -1   8  15       35.23       27.82     10.62 o 
   0   8  15      627.59      612.51     78.99 o 
   1   8  15      411.79      352.10     78.86 o 
   2   8  15      160.82      174.03     28.44 o 
  -5   0  16      407.86      429.95     32.72 o 
  -4   0  16      247.59      212.35     51.06 o 
  -3   0  16      660.30      639.18     36.27 o 
  -2   0  16      233.95      201.02     38.88 o 
  -1   0  16       96.77      107.32     14.33 o 
   0   0  16       65.52       35.31     12.67 o 
   1   0  16     1868.57     1899.23     46.15 o 
   2   0  16     2636.80     2763.45     70.08 o 
   3   0  16      406.60      477.09     97.55 o 
   4   0  16       35.66       17.23     11.31 o 
   5   0  16       33.22       43.54     16.30 o 
   6   0  16      263.78      297.41     36.19 o 
   7   0  16      455.43      501.18     44.07 o 
  -7   1  16      164.18      204.32     27.22 o 
  -6   1  16        5.67        9.64     15.64 o 
  -5   1  16      395.53      464.02     41.34 o 
  -4   1  16        2.28        4.47      5.70 o 
  -3   1  16       70.63       74.47     16.56 o 
  -2   1  16     2032.60     2075.02     45.06 o 
  -1   1  16      436.48      459.56     19.20 o 
   0   1  16      176.51      162.21     20.93 o 
   1   1  16       80.94       73.95     11.15 o 
   2   1  16      125.38      129.44     15.52 o 
   3   1  16     1764.34     1845.37     53.47 o 
   4   1  16      362.66      382.06     28.77 o 
   5   1  16       10.74       12.05      9.24 o 
   6   1  16      176.84      147.73     21.52 o 
   7   1  16       82.18       87.16     16.39 o 
  -8   2  16      204.06      158.25     35.67 o 
  -7   2  16       16.49        0.34     14.37 o 
  -6   2  16      551.69      470.27     75.15 o 
  -5   2  16      170.61      165.10     34.58 o 
  -4   2  16      153.87      123.93     36.01 o 
  -3   2  16       48.53       34.74     10.65 o 
  -2   2  16      203.58      181.82     31.81 o 
  -1   2  16      905.13      914.42     28.60 o 
   0   2  16        8.52        6.39      5.54 o 
   1   2  16      301.55      264.49     23.67 o 
   2   2  16        7.51        7.59      4.68 o 
   3   2  16      658.44      658.16     56.42 o 
   4   2  16      107.66       99.18     14.86 o 
   5   2  16     1657.26     1805.27     93.59 o 
   6   2  16       82.32       68.28     14.88 o 
   7   2  16        2.33       27.13     14.03 o 
  -9   3  16        0.14       -0.42     17.08 o 
  -8   3  16        1.81       15.64     18.26 o 
  -7   3  16        2.00       17.67     19.78 o 
  -6   3  16      147.23      128.83     43.96 o 
  -5   3  16      691.35      819.58     54.27 o 
  -4   3  16      580.55      682.97     75.74 o 
  -3   3  16      379.89      355.90    113.70 o 
  -2   3  16       66.35       63.57     15.67 o 
  -1   3  16      343.17      292.35     64.78 o 
   0   3  16      524.60      524.27     20.81 o 
   1   3  16       25.14       21.95      6.17 o 
   2   3  16       61.02       77.60     11.84 o 
   3   3  16       25.07       17.19     13.31 o 
   4   3  16       31.63       35.85     10.27 o 
   5   3  16       70.06       61.37     16.59 o 
   6   3  16       10.59       10.46      9.21 o 
  -9   4  16       11.93       34.58     19.27 o 
  -8   4  16        0.04       22.82     23.16 o 
  -7   4  16       12.69       26.63     24.26 o 
  -6   4  16       23.17       56.13     34.66 o 
  -5   4  16        5.94       17.50     25.19 o 
  -4   4  16       10.97       23.25     16.91 o 
  -3   4  16        3.17        0.66      9.87 o 
  -2   4  16       24.01       35.67     16.49 o 
  -1   4  16       43.77       34.78     25.28 o 
   0   4  16        0.85        2.68      9.05 o 
   1   4  16        0.68       13.20      5.47 o 
   2   4  16      178.15      156.04     14.01 o 
   3   4  16      212.11      191.08     17.51 o 
   4   4  16       17.44       11.60     11.67 o 
   5   4  16        9.18        3.80      8.66 o 
   6   4  16       45.14       34.70     13.81 o 
  -8   5  16       85.31       34.91     27.31 o 
  -7   5  16       25.84       53.26     26.29 o 
  -6   5  16        2.57       55.96     32.29 o 
  -5   5  16      149.74      150.73     36.18 o 
  -4   5  16        8.15        3.87     12.07 o 
  -3   5  16       29.90       18.64     19.23 o 
  -2   5  16      369.17      325.27     91.10 o 
  -1   5  16       58.25       45.14     20.05 o 
   0   5  16       63.11       34.91     11.11 o 
   1   5  16       11.42       13.35     10.63 o 
   2   5  16       36.62       13.21     13.51 o 
   3   5  16       46.51        9.98      9.93 o 
   4   5  16        7.73       21.95     10.15 o 
   5   5  16        8.82       21.86     13.56 o 
  -7   6  16        0.23       10.99     25.11 o 
  -6   6  16      560.12      555.40     57.74 o 
  -5   6  16        0.47        0.94     10.89 o 
  -4   6  16      372.79      403.54     77.90 o 
  -3   6  16      292.97      287.01     66.97 o 
  -2   6  16        6.20        9.17     10.32 o 
  -1   6  16      709.31      697.25     78.15 o 
   0   6  16       53.18       21.40     11.68 o 
   1   6  16      176.31      187.66     31.87 o 
   2   6  16       87.68       52.70     22.66 o 
   3   6  16        8.79        0.03     12.61 o 
   4   6  16      149.73       89.19     18.15 o 
  -6   7  16       92.17       61.80     30.09 o 
  -5   7  16      480.98      384.13     81.08 o 
  -4   7  16      169.34      135.34     29.65 o 
  -3   7  16        0.76       12.34     20.20 o 
  -2   7  16      327.10      271.22     53.03 o 
  -1   7  16       12.62       14.40      8.72 o 
   0   7  16      812.07      807.67     65.13 o 
   1   7  16      466.12      508.29     54.36 o 
   2   7  16      456.73      450.83     57.36 o 
   3   7  16      104.49       72.56     16.97 o 
  -3   8  16      118.81       61.06     26.03 o 
  -2   8  16        7.65        1.21     16.78 o 
  -1   8  16      136.53      116.03     36.01 o 
   0   8  16      158.45      166.20     44.15 o 
  -6   1  17      438.56      424.03     34.83 o 
  -5   1  17       81.56       50.98     18.18 o 
  -4   1  17      318.79      274.49    103.39 o 
  -3   1  17        1.77       10.07      8.24 o 
  -2   1  17      130.37      101.33     18.86 o 
  -1   1  17      111.37      112.65     16.61 o 
   0   1  17       47.41       41.05      8.43 o 
   1   1  17      409.50      401.28     29.64 o 
   2   1  17       89.76       81.83     10.94 o 
   3   1  17     1478.50     1559.95     39.69 o 
   4   1  17        1.40       11.84     10.18 o 
   5   1  17        6.93       10.31      7.81 o 
   6   1  17      158.86      143.91     17.74 o 
  -7   2  17     1264.79     1296.61     57.57 o 
  -6   2  17       96.78       36.77     20.96 o 
  -5   2  17        1.19       -5.07     19.61 o 
  -4   2  17       69.36       31.95     35.00 o 
  -3   2  17     1011.66     1000.91     88.17 o 
  -2   2  17     1093.21     1192.04    104.11 o 
  -1   2  17       29.78       13.77     10.64 o 
   0   2  17       17.65       21.71      7.24 o 
   1   2  17      224.03      229.01     18.60 o 
   2   2  17        1.48       21.72      8.49 o 
   3   2  17       84.08       70.48     12.05 o 
   4   2  17      240.89      201.01     25.15 o 
   5   2  17      395.52      363.77     29.45 o 
   6   2  17      339.51      328.68     27.32 o 
  -9   3  17      136.83       98.23     25.36 o 
  -8   3  17        1.57       20.80     18.85 o 
  -7   3  17      661.11      683.22     48.02 o 
  -6   3  17       13.98        4.06     11.92 o 
  -5   3  17       21.20       28.83     23.25 o 
  -4   3  17      554.47      581.86    111.84 o 
  -3   3  17     1149.04     1225.84     47.89 o 
  -2   3  17        1.37        1.79     10.10 o 
  -1   3  17      117.75      126.46     27.94 o 
   0   3  17       40.40       26.86      8.35 o 
   1   3  17      285.42      258.79     22.90 o 
   2   3  17     1034.68     1032.91     53.33 o 
   3   3  17       75.13       85.60     14.01 o 
   4   3  17     1029.20     1082.13     42.95 o 
   5   3  17      144.85      170.12     20.35 o 
   6   3  17       41.32       29.43     12.13 o 
  -8   4  17      154.62      195.62     41.00 o 
  -7   4  17       11.24       16.65     11.67 o 
  -6   4  17      154.40      136.78     48.95 o 
  -5   4  17      365.79      483.71     49.54 o 
  -4   4  17      343.73      325.29    105.75 o 
  -3   4  17        2.96       16.07     10.55 o 
  -2   4  17      503.40      424.74     73.44 o 
  -1   4  17        0.06       14.97     10.36 o 
   0   4  17      969.64      981.19     55.44 o 
   1   4  17      329.73      260.45     48.35 o 
   2   4  17       28.23       48.91     11.13 o 
   3   4  17      792.69      812.28     26.88 o 
   4   4  17      234.93      220.97     26.20 o 
   5   4  17        0.86        4.63     14.76 o 
  -7   5  17      184.32      145.57     44.13 o 
  -6   5  17       32.18       78.36     27.47 o 
  -5   5  17      238.04      228.16     79.21 o 
  -4   5  17       23.28       12.06     14.57 o 
  -3   5  17       90.12       97.43     26.36 o 
  -2   5  17      123.42       99.24     22.22 o 
  -1   5  17      487.05      419.30     70.28 o 
   0   5  17      436.72      366.09     89.51 o 
   1   5  17       12.45       19.06     11.07 o 
   2   5  17       35.50       26.32     21.71 o 
   3   5  17        5.24        0.48     10.99 o 
   4   5  17      721.93      842.19     49.61 o 
  -6   6  17      427.44      443.31     47.76 o 
  -5   6  17       66.12       32.50     21.80 o 
  -4   6  17      123.91       78.76     33.65 o 
  -3   6  17       24.82        5.53     13.62 o 
  -2   6  17       59.67       54.32     17.93 o 
  -1   6  17       92.53       71.79     17.24 o 
   0   6  17       63.00       47.99     20.12 o 
   1   6  17      112.70      120.86     28.70 o 
   2   6  17        0.11       11.62     10.44 o 
   3   6  17      244.45      203.32     24.70 o 
  -4   7  17      237.14      200.22     32.88 o 
  -3   7  17       24.76       18.18     14.40 o 
  -2   7  17        1.39        9.48     16.10 o 
  -1   7  17       14.70       34.03     15.52 o 
   0   7  17        5.52        5.10     17.16 o 
   1   7  17      107.56       54.25     20.14 o 
  -3   0  18     1200.22     1201.93     48.52 o 
  -2   0  18        0.61       -1.52     15.89 o 
  -1   0  18       44.65       22.40     11.33 o 
   0   0  18       12.69        8.61      7.74 o 
   1   0  18      666.34      705.25     77.98 o 
   2   0  18     1644.19     1723.38     62.56 o 
   3   0  18        0.92        9.15     13.27 o 
   4   0  18      305.50      229.68     54.52 o 
   5   0  18       15.10        6.40     15.39 o 
  -5   1  18      229.30      274.07     33.73 o 
  -4   1  18       68.33       43.28     25.95 o 
  -3   1  18      129.03       98.15     46.24 o 
  -2   1  18      174.99      127.22     25.91 o 
  -1   1  18       21.50        7.94     14.68 o 
   0   1  18      634.05      625.91     20.69 o 
   1   1  18      700.31      673.45     29.08 o 
   2   1  18       28.93       14.66      5.55 o 
   3   1  18      790.80      818.03     53.93 o 
   4   1  18        0.92        5.77      9.55 o 
   5   1  18      331.75      292.52     41.56 o 
  -7   2  18        6.98       33.14     18.77 o 
  -5   2  18        6.71       -2.37     18.01 o 
  -4   2  18      132.73      142.27     47.76 o 
  -3   2  18      313.41      248.03     99.08 o 
  -2   2  18        5.78        8.65      6.70 o 
  -1   2  18      229.83      250.67     44.62 o 
   0   2  18       50.06       34.42      8.80 o 
   1   2  18      119.46      132.22     19.57 o 
   2   2  18      309.30      353.08     35.62 o 
   3   2  18      224.08      165.47     21.85 o 
   4   2  18        1.06        4.55      9.58 o 
   5   2  18      162.24      153.89     18.73 o 
  -8   3  18      130.86      138.55     33.22 o 
  -7   3  18       22.24       26.38     15.64 o 
  -6   3  18      842.62      862.77     54.19 o 
  -5   3  18       63.89       56.47     24.43 o 
  -4   3  18      163.81      153.60     56.64 o 
  -3   3  18        1.50       -1.02     11.01 o 
  -2   3  18      140.95       94.73     25.61 o 
  -1   3  18      113.89       85.09     21.48 o 
   0   3  18       21.24        8.87     21.26 o 
   1   3  18        4.05       12.26      7.15 o 
   2   3  18      321.27      320.67     26.56 o 
   3   3  18       27.07       40.52      9.65 o 
   4   3  18      409.64      385.79     45.46 o 
   5   3  18      147.25      159.35     17.05 o 
  -7   4  18       25.20       28.66     17.92 o 
  -6   4  18       25.08       -1.61     25.61 o 
  -5   4  18        1.88       39.22     27.22 o 
  -4   4  18      112.05       90.53     30.54 o 
  -3   4  18      281.40      225.54     67.13 o 
  -2   4  18      157.37      113.04     26.01 o 
  -1   4  18       34.24       23.84     12.66 o 
   0   4  18      101.37       65.65     38.13 o 
   1   4  18      354.52      305.85     99.50 o 
   2   4  18       89.26       86.97     13.89 o 
   3   4  18        0.08        1.97      9.91 o 
   4   4  18        3.79        2.82     11.43 o 
  -6   5  18      155.65      133.31     47.93 o 
  -5   5  18      121.13      136.85     37.45 o 
  -4   5  18       53.84       25.50     19.15 o 
  -3   5  18       43.40       45.43     15.53 o 
  -2   5  18      459.29      319.45     96.38 o 
  -1   5  18       68.20       41.39     21.68 o 
   0   5  18      131.22       83.35     34.74 o 
   1   5  18      147.03       99.00     31.57 o 
   2   5  18       36.05       44.07     15.29 o 
   3   5  18       52.17       55.31     13.19 o 
  -5   6  18       79.07       30.74     20.60 o 
  -4   6  18        1.06       -2.14     16.57 o 
  -3   6  18        2.12        2.18     13.54 o 
  -2   6  18      424.30      352.54     93.69 o 
  -1   6  18     1545.15     1403.97     90.63 o 
   0   6  18       28.33       35.62     17.19 o 
   1   6  18       73.17       55.80     18.73 o 
  -4   1  19      406.91      315.57    103.73 o 
  -3   1  19      518.25      381.60     99.58 o 
  -2   1  19        0.28       10.40      9.21 o 
  -1   1  19       43.12       26.36      7.98 o 
   0   1  19       42.09       33.57      9.37 o 
   1   1  19      184.75      157.70     26.09 o 
   2   1  19      199.05      195.45     20.56 o 
   3   1  19       36.50       26.96      9.92 o 
   4   1  19       81.21       62.71     16.70 o 
  -6   2  19       41.26       36.27     20.37 o 
  -5   2  19      666.19      777.65     51.40 o 
  -4   2  19        5.52       -0.85     19.27 o 
  -3   2  19       60.80       49.15     14.25 o 
  -2   2  19        1.24       -1.19     13.39 o 
  -1   2  19      599.27      611.20     35.26 o 
   0   2  19     1321.78     1340.87     40.96 o 
   1   2  19        0.95       12.34      8.21 o 
   2   2  19      122.59       97.74     14.53 o 
   3   2  19       22.84       20.82      8.06 o 
   4   2  19       40.88       35.29      9.86 o 
  -7   3  19      555.71      478.14     48.78 o 
  -6   3  19       10.39       22.23     18.60 o 
  -5   3  19       65.19       99.08     32.04 o 
  -4   3  19      290.45      215.57     59.85 o 
  -3   3  19       67.63       48.70     18.68 o 
  -2   3  19      490.39      317.25     85.89 o 
  -1   3  19      126.80      119.74     30.64 o 
   0   3  19      114.56       51.91     22.57 o 
   1   3  19      477.19      315.66     98.32 o 
   2   3  19      385.76      300.24     35.02 o 
   3   3  19        9.87        1.76      6.00 o 
   4   3  19      217.65      207.03     31.03 o 
  -6   4  19       36.41       49.20     29.33 o 
  -5   4  19      400.59      432.82     61.12 o 
  -4   4  19        7.40       13.04     13.49 o 
  -3   4  19      291.37      225.36     51.96 o 
  -2   4  19      200.11      157.70     41.49 o 
  -1   4  19        9.13        4.38      8.09 o 
   0   4  19      365.39      245.50     65.55 o 
   1   4  19        0.63       13.44     19.95 o 
   3   4  19      352.18      387.96     39.60 o 
  -5   5  19      189.06      123.23     29.46 o 
  -4   5  19       13.93        6.88     11.13 o 
  -3   5  19       29.52       42.79     15.47 o 
  -2   5  19      371.26      250.39     70.59 o 
  -1   5  19      443.03      325.80     90.50 o 
   0   5  19      449.93      295.28     89.45 o 
   1   5  19      103.01       52.43     17.79 o 
  -2   6  19       10.04       22.78     15.31 o 
  -2   0  20      437.38      254.37     81.92 o 
  -1   0  20      186.59      128.16     44.80 o 
   0   0  20        6.73        7.85      8.75 o 
   1   0  20      569.16      429.11     90.50 o 
   2   0  20        6.65       14.08      8.55 o 
   3   0  20      176.82      177.20     24.77 o 
  -3   1  20      273.57      201.45     66.28 o 
  -2   1  20        7.59       12.00     15.64 o 
  -1   1  20      495.49      358.09    140.25 o 
   0   1  20       54.01       54.17     13.18 o 
   1   1  20      754.40      725.69     44.97 o 
   2   1  20      164.79      148.97     19.25 o 
   3   1  20      100.82       63.86     10.39 o 
  -5   2  20       10.57       13.27     20.37 o 
  -4   2  20        3.87        6.68     11.50 o 
  -3   2  20        0.45        7.49     13.23 o 
  -2   2  20      263.40      170.51     49.71 o 
  -1   2  20       82.40       49.76     16.33 o 
   0   2  20        0.11       -0.59     16.70 o 
   1   2  20       97.63      122.16     20.78 o 
   2   2  20      273.91      265.90     35.15 o 
   3   2  20       62.37       41.94     10.51 o 
  -6   3  20       12.45       14.29     23.08 o 
  -5   3  20        5.70       67.97     29.76 o 
  -4   3  20       73.97       67.99     19.31 o 
  -3   3  20      263.77      202.55     58.05 o 
  -2   3  20      153.93      106.95     30.72 o 
  -1   3  20       58.03       51.48     22.32 o 
   0   3  20       39.14       41.80     14.33 o 
   1   3  20       72.72       55.76     20.28 o 
   2   3  20       95.01      110.56     30.05 o 
  -5   4  20        0.82       15.52      6.72 o 
  -4   4  20        1.49       20.46     15.19 o 
  -3   4  20        0.78        0.30     12.25 o 
  -2   4  20        0.42       21.63     15.53 o 
  -1   4  20        0.04       16.22     10.98 o 
   0   4  20       38.07       17.50     17.84 o 
   1   4  20        0.56       15.89     16.74 o 
  -2   5  20        6.66       22.00     10.08 o 
  -3   1  21       15.69       18.77     15.98 o 
  -2   1  21      129.88       77.27     26.54 o 
  -1   1  21       89.15       70.76     25.28 o 
   0   1  21       25.64       28.07     10.74 o 
   1   1  21      265.44      201.90     32.96 o 
  -4   2  21       24.07       47.85     30.26 o 
  -3   2  21       67.67       39.65     20.88 o 
  -2   2  21       92.76       41.68     22.15 o 
  -1   2  21      363.99      291.82    122.83 o 
   0   2  21      258.14      179.18     50.88 o 
   1   2  21       22.30      -10.65     18.85 o 
  -4   3  21      161.81       95.30     39.27 o 
  -3   3  21      124.97       87.66     33.22 o 
  -2   3  21      115.29       97.81     65.68 o 
  -1   3  21      177.10      116.92     34.12 o 
   0   3  21        0.47       13.55     10.87 o 
  -2   1  22        0.02       12.00     14.20 o 
                                                 
